# Supplementary material for: Characterization and whole genome sequencing of Saccharomyces cerevisiae strains lacking several amino acid transporters: Tools for studying amino acid transport
Source: PLoS One. 2025 Apr 30;20(4):e0315789. doi: 10.1371/journal.pone.0315789 (PMC12043151; doi:10.1371/journal.pone.0315789)
Supplement: S1 Data — (ZIP) [file pone.0315789.s006.zip › 22d10_vs_S288C_SVs.txt]

##fileformat=VCFv4.1
##source=Sniffles
##fileDate=20210207:33:02 PMef_minus
##contig=<ID=ref|NC_001133|,length=230218>
##contig=<ID=ref|NC_001134|,length=813184>
##contig=<ID=ref|NC_001135|,length=316620>
##contig=<ID=ref|NC_001136|,length=1531933>
##contig=<ID=ref|NC_001137|,length=576874>
##contig=<ID=ref|NC_001138|,length=270161>
##contig=<ID=ref|NC_001139|,length=1090940>
##contig=<ID=ref|NC_001140|,length=562643>
##contig=<ID=ref|NC_001141|,length=439888>
##contig=<ID=ref|NC_001142|,length=745751>
##contig=<ID=ref|NC_001143|,length=666816>
##contig=<ID=ref|NC_001144|,length=1078177>
##contig=<ID=ref|NC_001145|,length=924431>
##contig=<ID=ref|NC_001146|,length=784333>
##contig=<ID=ref|NC_001147|,length=1091291>
##contig=<ID=ref|NC_001148|,length=948066>
##ALT=<ID=DEL,Description="Deletion">
##ALT=<ID=DUP,Description="Duplication">
##ALT=<ID=INV,Description="Inversion">
##ALT=<ID=INVDUP,Description="InvertedDUP with unknown boundaries">
##ALT=<ID=TRA,Description="Translocation">
##ALT=<ID=INS,Description="Insertion">
##FILTER=<ID=UNRESOLVED,Description="An insertion that is longer than the read and thus we cannot predict the full size.">
##filter="RE > 10"
##filter="RE > 30 & AF > 0.4"
##INFO=<ID=CHR2,Number=1,Type=String,Description="Chromosome for END coordinate in case of a translocation">
##INFO=<ID=END,Number=1,Type=Integer,Description="End position of the structural variant">
##INFO=<ID=MAPQ,Number=1,Type=Integer,Description="Median mapping quality of paired-ends">
##INFO=<ID=RE,Number=1,Type=Integer,Description="read support">
##INFO=<ID=IMPRECISE,Number=0,Type=Flag,Description="Imprecise structural variation">
##INFO=<ID=PRECISE,Number=0,Type=Flag,Description="Precise structural variation">
##INFO=<ID=SVLEN,Number=1,Type=Integer,Description="Length of the SV">
##INFO=<ID=SVMETHOD,Number=1,Type=String,Description="Type of approach used to detect SV">
##INFO=<ID=SVTYPE,Number=1,Type=String,Description="Type of structural variant">
##INFO=<ID=SEQ,Number=1,Type=String,Description="Extracted sequence from the best representative read.">
##INFO=<ID=STRANDS2,Number=4,Type=Integer,Description="alt reads first + ,alt reads first -,alt reads second + ,alt reads second -.">
##INFO=<ID=REF_strand,Number=.,Type=Integer,Description="plus strand ref, minus strand ref.">
##INFO=<ID=Strandbias_pval,Number=A,Type=Float,Description="P-value for fisher exact test for strand bias.">
##INFO=<ID=STD_quant_start,Number=A,Type=Float,Description="STD of the start breakpoints across the reads.">
##INFO=<ID=STD_quant_stop,Number=A,Type=Float,Description="STD of the stop breakpoints across the reads.">
##INFO=<ID=Kurtosis_quant_start,Number=A,Type=Float,Description="Kurtosis value of the start breakpoints across the reads.">
##INFO=<ID=Kurtosis_quant_stop,Number=A,Type=Float,Description="Kurtosis value of the stop breakpoints across the reads.">
##INFO=<ID=SUPTYPE,Number=.,Type=String,Description="Type by which the variant is supported.(SR,AL,NR)">
##INFO=<ID=STRANDS,Number=A,Type=String,Description="Strand orientation of the adjacency in BEDPE format (DEL:+-, DUP:-+, INV:++/--)">
##INFO=<ID=AF,Number=A,Type=Float,Description="Allele Frequency.">
##INFO=<ID=ZMW,Number=A,Type=Integer,Description="Number of ZMWs (Pacbio) supporting SV.">
##FORMAT=<ID=GT,Number=1,Type=String,Description="Genotype">
##FORMAT=<ID=DR,Number=1,Type=Integer,Description="# high-quality reference reads">
##FORMAT=<ID=DV,Number=1,Type=Integer,Description="# high-quality variant reads">
#CHROM	POS	ID	REF	ALT	QUAL	FILTER	INFO	FORMAT	22d10_S288C_ngmlr_sorted_mapped_only.bam
ref|NC_001133|	182615	46	TTATTTGTTGTATCTCAAAATGAGATATGTCAGTATGACAATACGTCACCCTGAACGTTCATAAAACACATATGAAACAACCTTATAACAAAACGAACAACATGAGACAAAACCCGACCTTCCCTAGCTGAACTACCCAAAGTATAAATGCCTGAACAATTAGTTTAGATCCGAGATTCCGCGCTTCCACCACTTAGTATGATTCATATTTTATATAATATATAAGATAAGTAACATTCCGTGAATTAATCTGATAAACTGTTTTGACAACTGGTTACTTCCCTAAGACTGTTTATATTAGGATTGTCAAGACACTCCGGTATTACTCGAGCCCGTAATACAACAT	N	0	PASS	AF=1;CHR2=ref|NC_001133|;END=182960;Kurtosis_quant_start=0.878160;Kurtosis_quant_stop=1.313452;RE=244;REF_strand=0,0;STD_quant_start=0.338754;STD_quant_stop=0.724286;STRANDS=+-;STRANDS2=160,84,160,84;SUPTYPE=AL,SR;SVLEN=-345;SVMETHOD=Snifflesv1.0.12;SVTYPE=DEL;Strandbias_pval=1;ZMW=197;PRECISE	GT:DR:DV	1/1:0:244
ref|NC_001133|	189007	48	GCATTTGCATTTTCATGACAATAAACCTTGCGT	N	0	PASS	AF=1;CHR2=ref|NC_001133|;END=189040;Kurtosis_quant_start=5.893180;Kurtosis_quant_stop=0.958502;RE=259;REF_strand=0,0;STD_quant_start=0.000000;STD_quant_stop=0.152499;STRANDS=+-;STRANDS2=122,137,122,137;SUPTYPE=AL,SR;SVLEN=-33;SVMETHOD=Snifflesv1.0.12;SVTYPE=DEL;Strandbias_pval=1;ZMW=204;PRECISE	GT:DR:DV	1/1:0:259
ref|NC_001133|	198619	50	N	GACTTAAGTTGGAATAATAATCTTTTCTGCAGATTTTATGCAGCGTCGAGCTGCTAAAACGTCAAACTATTTGACGTACTTCTGCAAAAGTATGTCGACTTCGCACTGACCAGTATGCTTGCTTTACTACTTATTTTGCTCTCGACTTGTTGAGTCCGAAAGTGTTCCTGGGGTACAATAGAAAATAGGCTGAAATACTTCTCAAACGAAAAGTAAAATCAACTTGGCGCATCGTGAATATCAGGCCAGAAGAAAATTTCACTGAAACAGCTTGCACGATTATTTTGCTTTTTCAACTGTTTAAAATTTTATCAAACACCGACAAGGTGCGCTAAACATTCACCAAAAACAAAAAAAGCCATTGACTATATAATTGACAACTAGGGTTCCTCTTTTAAAGGCTCTTTTCACTTCGCCATATAACACAGAATGTTAGCAAAATTGATAAACCCTTCCGCAATATGCGTTTATGATTAGTTGTAGCCTCTGTAAGGTTGATCAAGGGTGACTGGAAACGCTAAGTCTGGATAACGGTTTAAGAAATGATGGATTGCAATAAATCTTATTGTATTGTTGAAAGGTTTCATGAAACTAATTCTAGAACTATATGGTCTATAAAGCCCTAAAAGAGAAAAGAAAGCTTCAACTTTTTATATTATCTCGAACTGCAGTCAGTAGCGTTCACACATCAGAATGGTCATTGCCAAGGAAATTTTTTACGTCGGGGGTGGTGAATTCGCCAATATTATATTGCGGGATGATAGCGCTATCATGATGCAGTTGGGATAATGCGTTTGTTCAATGATGGCTCCAACTAGGATAATTTAAAGGTTCAAGACTTTTCGAAATATGCCCACTTTGGGAATCATACCTTCATGGAACTGCTAAATTTTTTTAAATGACTGATAGAATTCCTAAAAATATTAAACGATGAATAAAATTCTTGTAAATAGACTGTGACACTTTCAGGGGATCTTTCAGAATAATTTTTTTTCATAC	0	UNRESOLVED	AF=1;CHR2=ref|NC_001133|;END=198619;Kurtosis_quant_start=3.741108;Kurtosis_quant_stop=3.286592;RE=113;REF_strand=0,0;STD_quant_start=2.725541;STD_quant_stop=2.725541;STRANDS=+-;STRANDS2=72,44,72,44;SUPTYPE=AL,SR;SVLEN=999;SVMETHOD=Snifflesv1.0.12;SVTYPE=INS;Strandbias_pval=1;ZMW=98;PRECISE	GT:DR:DV	1/1:0:113
ref|NC_001133|	198467	51	N	<DUP>	0	PASS	AF=1;CHR2=ref|NC_001133|;END=198619;Kurtosis_quant_start=-1.436416;Kurtosis_quant_stop=0.132418;RE=32;REF_strand=0,0;STD_quant_start=0.935414;STD_quant_stop=0.000000;STRANDS=-+;STRANDS2=19,13,19,13;SUPTYPE=SR;SVLEN=152;SVMETHOD=Snifflesv1.0.12;SVTYPE=DUP;Strandbias_pval=1;ZMW=30;PRECISE	GT:DR:DV	1/1:0:32
ref|NC_001134|	29645	64	N	<DEL>	0	PASS	AF=0.994208;CHR2=ref|NC_001134|;END=36223;Kurtosis_quant_start=134.691636;Kurtosis_quant_stop=-1.487942;RE=515;REF_strand=0,3;STD_quant_start=0.540212;STD_quant_stop=0.691809;STRANDS=+-;STRANDS2=256,259,256,259;SUPTYPE=SR;SVLEN=-6578;SVMETHOD=Snifflesv1.0.12;SVTYPE=DEL;Strandbias_pval=0.24865;ZMW=377;PRECISE	GT:DR:DV	1/1:3:515
ref|NC_001134|	35848	65	N	<DEL>	0	PASS	AF=1;CHR2=ref|NC_001134|;END=36222;Kurtosis_quant_start=2.070172;Kurtosis_quant_stop=40.328324;RE=172;REF_strand=0,0;STD_quant_start=0.215666;STD_quant_stop=0.482243;STRANDS=+-;STRANDS2=10,162,10,162;SUPTYPE=SR;SVLEN=-374;SVMETHOD=Snifflesv1.0.12;SVTYPE=DEL;Strandbias_pval=1;ZMW=161;PRECISE	GT:DR:DV	1/1:0:172
ref|NC_001134|	203390	125	N	ACGCGCTATGAAGAAAAAGAAAAGTAGGCCCTCCTT	0	PASS	AF=0.482014;CHR2=ref|NC_001134|;END=203390;Kurtosis_quant_start=-0.279726;Kurtosis_quant_stop=2.475533;RE=536;REF_strand=292,284;STD_quant_start=7.666559;STD_quant_stop=6.706257;STRANDS=+-;STRANDS2=268,268,268,268;SUPTYPE=AL;SVLEN=34;SVMETHOD=Snifflesv1.0.12;SVTYPE=INS;Strandbias_pval=0.85713;ZMW=402;PRECISE	GT:DR:DV	0/1:576:536
ref|NC_001134|	221037	129	N	<DEL>	0	PASS	AF=0.996139;CHR2=ref|NC_001134|;END=226953;Kurtosis_quant_start=160.777967;Kurtosis_quant_stop=67.793106;RE=516;REF_strand=2,0;STD_quant_start=0.465891;STD_quant_stop=1.446728;STRANDS=+-;STRANDS2=269,247,269,247;SUPTYPE=SR;SVLEN=-5916;SVMETHOD=Snifflesv1.0.12;SVTYPE=DEL;Strandbias_pval=0.500108;ZMW=388;PRECISE	GT:DR:DV	1/1:2:516
ref|NC_001134|	259579	141	N	<DEL>	0	PASS	AF=0.993878;CHR2=ref|NC_001134|;END=265494;Kurtosis_quant_start=55.178577;Kurtosis_quant_stop=67.937235;RE=487;REF_strand=1,2;STD_quant_start=1.298939;STD_quant_stop=1.812167;STRANDS=+-;STRANDS2=259,228,259,228;SUPTYPE=SR;SVLEN=-5915;SVMETHOD=Snifflesv1.0.12;SVTYPE=DEL;Strandbias_pval=0.602628;ZMW=360;PRECISE	GT:DR:DV	1/1:3:487
ref|NC_001134|	428043	190	CCCATGAATGGAACGTATTCGGCAGTTAAGTTGTTTTTGTCGTCAATTATACCAGCGGTGGTCAAATAGTTTAGGATATCGGTATCGTGGGTAAAACTCAACCAGACTTTTAAGTCTTGAGTTTCACTTTGCTTTAACAACTTCAAAGTAGCGTTAAACAAGTTGGCACCGACGGATCTGATCATATCATAACCTGGTCCATCCTGGTAAAACGATACCAGGTCCTGGCCGTATGAGTAACGTACCAATTCATCTTCGGTGAAGATATCACAAACATCACTGTAGCCTCTAGCGTTCAATTCGTATGCACACCATGCAAACAAAGTGTTGGCGTCCTTTGAGGTCAAATTCAAACCCTTGTTTTCTTTGTTTAATCTCTTGGCAATGTCATCCAAGTATGTGGTATCGTATTTGTCCAAAATGTCATCGTTAGCATCTTCATCCCATCCTGGGCACGCATTACCAGCACTCAAAGTGTTTGCGCCGGCGGACATGGCTTCACTGACAGTCTGCAAGGAGATGTTGAATTGGTCACCTAAACCATCAATGAAATATTGAGCAGTGTCATGAACCCTTTCAGAACTAGCGGCGAAAATTGGGAAACTGGTTTGATTTTCGAACATGTAGCCATATTGCGCTAAAAACTCACGAGCATGTCTCTTAGCATCCATCTCACCAGTGTATGGATTCAAAACATTGTCTGAGTTGGCAAAAGTGGTTTCCATTTCCAAATCATCGTCATCACGGATGAAAAACTCGTAATCATCGTTCAAGAATGACAATGAGCCGTTGAATTGACGTGTGTAATTGCTCAACTTATACCATGTTTTCATGATGGTAGCACCTTTACTGTAAGTTGGGTATCTTTCACCATGTCTGGCAAGCATTTGCAATTGTTTCATTTCACAACCTTCAGGCAAGTCACGAGAAATACCATAGTCGCCAGGGAAAGAGAAGTATGGCCCGGCACCACCCAGGAATGGGAATATGTCTTCCTGAGTGCCAATTTTGGCAACATCGGCTAACTCTCCGAGGGGAATTGTACCTGCATTAACTAAAGCAGCGGCTAGAACCGAATAAACAACAGACTTAAACATAGGTAATTTGGAATGGCCCTTTCTTTACTGTAGTATTTTTTTTATGATAATCAAGGCATAATTGACTTCCATCCAGCAAATTTAAGCACTTATATATGTTGCATAGGACTACTCAAAGCTGTTTACTATTTCCCAAACTGGTATTATTTAGTAAATTTCTTTTGAATTTTTTTTTTTTCACTCTTCCTTTTTTTCATTTTTGCGATGCCAGTTCTTTGAGTTTCCCTTATACGGCATATGCACTTAAGGTTTGATTTTGCTAATTAAAGGCGTGCCTAAGCGGCGACTAATACTGTAATATAATATGGGTTCCTGACTGACTACAGGGATTGAAACATCCATTTACCTGTTTCGGATATCTCTGCAGATTTTAATCTTTCGGCAAAATTTAGATAAAAAATTTGGGTATTCGTATTTAGTTTCCAATATTATTTAGTTATACAAAACTATTGTCTCAATAGACTGGCGTTGTAATGAGTAGTGTTCCAGTCCCAGTAGAAGGTCAATTCAGTAGAGTTACTGACGCTGCTGACGTTACAGACCTTTAGGAAGTCAGTACCGGCTACTCTCTTTTCAGCATAGTCGTAGAAGTCATTGATTTCACAAGAGAACCCTGGACCAGTGGAACAGGTTTCAATTGGAACAACAGCATCGTTAATGACGTATCTGACGTAGGTGTCGTTAGAACATTGGAATTTTTCGGTGTAGACACGAGCACCTTGAGGAACGTACCAGGATCTGTGGA	N	0	PASS	AF=0.531773;CHR2=ref|NC_001134|;END=429504;Kurtosis_quant_start=-0.960711;Kurtosis_quant_stop=-1.738066;RE=477;REF_strand=203,217;STD_quant_start=22.936155;STD_quant_stop=270.974541;STRANDS=+-;STRANDS2=230,247,230,247;SUPTYPE=AL,SR;SVLEN=-1461;SVMETHOD=Snifflesv1.0.12;SVTYPE=DEL;Strandbias_pval=1;ZMW=350;IMPRECISE	GT:DR:DV	0/1:420:477
ref|NC_001134|	643489	243	GTTGATAATTAGAGGTTAAAAATTAGTATTAATGAAGAAATAATTACTGATCTTCTTATACTAAATAAGAGAGGTATATAAAACACACGCCGATTGGTCATATTAATCATGACCAATATAATAGTGATTCCGGTAGTTACTATACATTGATGTGACGACTCATATTCCTCATATATGTACCTACCATAACATGTTCAACTAATAGGTCTTTAACACAGCTTCAGTATTGTCTGAGCTTCTCGTTTAACATTCCTTCTGCAATAGGCGCAATCACACTTAAACGTATACGAGTTGTACATTAATATACGATGTAAGCATTGAATTGTTACCATAGCAACTCATGTCACTATTAATTACTCTCGTTCCAACATAATA	N	0	PASS	AF=0.44687;CHR2=ref|NC_001134|;END=643864;Kurtosis_quant_start=59.801491;Kurtosis_quant_stop=45.530009;RE=307;REF_strand=232,148;STD_quant_start=0.878204;STD_quant_stop=1.078610;STRANDS=+-;STRANDS2=186,121,186,121;SUPTYPE=AL,SR;SVLEN=-375;SVMETHOD=Snifflesv1.0.12;SVTYPE=DEL;Strandbias_pval=0.937382;ZMW=239;PRECISE	GT:DR:DV	0/1:380:307
ref|NC_001134|	644974	244	N	TGTTTGGAGAACAATCAACTATCATCTACTAACTAGTATTTACGTTACGTATATATTATCATATACGGACGGTGTTAGAAGTGACGCAAATGATGAGAAATAAAGTCATCTAAATTAGTGGAAGCTGAACCGCCATGATTGATAATGTAATAGGATAATGAATATTAACTGAAAACGATGATAATAAGATTTATAGAAGTGTGTGAATTGCAGATTCCCTTTTTATGGCTTCCTAACATCCTCGAGGGAGAACTTCTAGTATATCTACATACCTCATATTATAAGAGCCTTAATCCAATGGAATCCAACAATTACCATCAAAACCACATTCTCTTCAATGACTGAATATATGTGGTTAACTTAGATAATTGTGTGGATTCCATGGTTGATAAAGGCTATAATTTAGTATACAGAAATACTAGAAGTTCTCCTCTGGATATAGGAATCCTCAAAATGGAATCTATATTTCTACACATACTAATATACGATTATTCCTCATGCCGTTTTATTTGTTTATATTCAGTTATCCTATTACTTATCAATCCTTGCGTTTCAGCTTCCTCTAACATCGATGACAGTTCTCAGAACTTTTTCATCATCTTACACCGTATATGGTAAAGACTGATAAAGAACTATTAGTTTGATAGACGATAGTGATTTTTGTTCCAACATACCACCCATAATGTAATAGATCTAATGAATCCATTTGTTTGTTGATATTTGAATGTTTTTAATCGGAAGAGTTTTTGTCATTAAACGTCTGCAAAATTCTTTTGGTTTCGATATGCATACGTGCAGATGATTTTCCTGATACTTATCTCTTAGTCTCATTGCTTAGTACCAAAACATCTGTTCTAAATTTCGCTTCATTTTTATATAATTATATGATTGTAGATTTACTGTCGGTTAATATCCTTTTAGTAATTGGTTTTTCTTGTCGAGTTCTTGTATCAGGTTACTTAGATTATTTAATAATGTGGACAGAATTCCTATTGCGTGTATTTCTGCTCTTAGTTGAAGTACATGTAATGAAGCCTTTGGTGGACTTTCCTCCCATTACTTTTCCCATAAGTAATATATGTTGCCCATTTTGTGATTTATAAATACGGTTGGTTGCATATAACGAGGCCTCGCTATAACAAACTAATTTTTTTGTTGGCTTACAGGTTTGCTTTTGTGCCATAGTTTACTTCTTTCTCTCTTATTCCATATGCACTGTATCATTATCTGTCCTATCTACACTTGCTTGGACGGACTGAATTGTATATGTGTTCAGTGTGTTTGATGTGTATATAGGTCAAATCTTCTCAATTTATTCCAACTATGATGCTAGACTATCAGCTTTTGCATTTCATGTCCCTTCATTTTGTATCATCTTCTTCTAGCTCCTATTTCGTGCTGGTCTATATAGAGACCTGGTTGACCTGGTGCGCTAAGTTTTTCCTTCCTTTTGTGGATTCAAAGGTACGTTAATTTGGGATTTTCTCATTTAATTAGGTTTTTCCATACCTAATTTTGTCACAAGTAGTTACCTCTTTGATATTTGTTTCTAACCAATATGTCTACTGAATTTCGTTATCACACTTCACCACACTTCAACCCAGATTTATTTCTTTGTATCGTTTGTCTTTCTCGGTGAGTGTTGTTAGATTTTCTTATTTGCATTTAAGTCTTTGCGGAACAAAATATCATATCATCAACTGAATAAGCAATGGTTACTTGACTATTCTTAATACGCATGACCATCCCGACTTCTTCCCATACCACACTGTTTTATCAGTATGATTTGATAGTTTCGTACCAGTTCGCTCACGTTGTTTCTTCAATCCATACAGGGATTTCTTCAAACTACAACTTATCATTCATTCCTACATGTGTTGAGGGCTTATGTATAATAATTCTTCTTTGGATGTCTGCAACAACTTGCCGAGATATGTTCTTAATTGTGTAATCTAGTATTATTGGTCTACTGCAAGTGACAGAGATGTCTTAATGCAGGTGTGTCGGTATTGGATTGCATGCCTGATCGTAAGTGTCAGGATTCTGATATCACCTCTGCAACAAATCAGCTGAGCTTTATGAGTACCGTCACGTTTCTGTTGAGATAAACATTGAATTTAGTCTCATTTTAGGGCTATTTCTTTTCGGTCATAATTGTGTCAGTGTCCCAGGATTCATTTCAATGTTGGTTGACTTCTTTTGTATCTTTCGATATATTTTTCCTTTTCTTTAATATCTTTATTATAAGGTATGCCTCATCGTATCTAAGGTTGTCCGGTTTGGTTTGATTGATTTTACTTAACTGCTTTTACCGCTGCTATCAGGTGAATTTCGTTTCTTCTTCTCGCTCCGGAGGTTTCTAAACTACCATATTCTAGATGCAGGGTCTCGTGATACCTTACTTTTCAGTTTCTTATCTTCTAATGATCTTTTATACTGTTGATAGTAGTATGGCATTAGAGTCCCAATACCACCCAACTGAATTAGTTTGATGAGAATTTATCGGTGGGATTTCTTTAAATTGGGCAGGGAATTCGTTAGGAGATTCTGGAGGTAGATCAGGAGTGGGAGAATCATCGATGAAGATTCCCTCAGTTATTCTGTTCAGAACAGTATGGCGTTTTTGATAGGACACTATTGTGCGATGAATTATTTTCCGGTGGAAAGCATCGATTAAGGGTGAACGGTTATAATCCTTTCTCAGCCTCTTGGCCACCTATCTGCGGAACAGTTTTGTGTTGTACCACCCTCTACCCTGGATTTGGTGACGTTTGTATGATTAGTCTCATTTTCACTGTACGAGTCTGAGTGTCTGAAATCTTTAGATTCACTGTTACTGTCGTGCGACTACTCATGTGTGTTAGAATTGGGACTGGGAGCAAGTAAGGAAACATTTAATTTATCATACCACCCGAACCGTACTCTCGATATTGGAAATTTTGGGGGGTGCTAGATCTCTTCTTTGATGAAAATATTAGATTCAGATAGTTGGGGTCAACTTCTCTGGGTGCCGAATAAATTTTGGTTTTCAGAAAGAAACACGTTTCGAATCTTCAGTCATGAGTTGACGGAGGTGTGTAAGCGTTGGACTCACAGCTTTTGAAGGACATTTCTCGGTTTCCTCAAGAATGTAGTTCAATGTCGGATTGGGAAAGTCATGGTCAGCTTCTATTAAGATCATGGATTCTTGGACTCATTTGACGCCAATGAACTAATGTATGAAGCAGTTAAACGGTTTAAGTTCTTCAACGAAAGTGAGTGCGTCGTAATTGAATTGCTCTAATCTGATTCCTTGCCTGAAGAATAGACATGTTAGTTGTCTACGTCTCTTTAAGATGGAATATAGATGATATATCCATAAGAGTTTCGAGACGTATGTAGAGCGTAGCCTTGATGCCACGAGGATGTATTTTTTGGAGTTAAGGGTTGTGATCATTGAACGAGAACAGGTTGACCGAAAGGTAACAAGACTGAATCAGTCCTCCAAGCCAGCTGTGTCTTGCAGATTTTTTGCTTTATTGAAGCTAGTGAATTTCTCACATAGTAGAAAATCCGATTGCAAGAGACCATAAATTGTTCGGTAAACCACTACATGCGTTAGTACTGCAGTCATCTAATAAGGTACGGTTTTAGCCGTTCATGCGACTCCAATGTGCTCGGAATCCGCTGTGTTGTATAGCATGGAGTTATCACATTTTTTTTCAAGGATTTATGGAGAGTCTGTTAGTATACCTCAGAACACGGTCCATTTGTATACCAAGACCTGGCCTAAACTGAGTTTTTAATAAAAGCTAGTAATCGTAGTAAAAAACATCGAGGATTAGTCCTCGCGACGGTCGTTAATGGATAAACCCAACGAATTTTGTTGTCTCAATCAGTAAGAGATAAATATGATGGTGCACTTTTTTGGTAGGTTGTGACTGGACAAATCTGTCAGTAATTAAGTATTGACAGGTTCGTAATGAATTTGGTATTTTAGTCTGAACCTTTGATATGTCTGTGTTTGGTTGCTTTGCCGATTAACACTCAGACATTGATAGTCATAGCACGAGACCAGGTCGACATCTGATTCGTTTAAAATACTTGATGGTGTTTTTTTTAATGAATTATCGAATTGTTCTGTGCATTGGCATGCGCAAGCTTCGTGAATTTAAAGGATAAGGATATTTGCGTGTACTTTCACTTGTATGGACATTATTGATGGATGGTACTGAGCTATTTTGAATGGAACAAGTACTTTTTAATACCCAGTAAAAGGCTCTCATCTTTTAACGATAGGTGGCAAGTACAGTGCCGTCAGACCGTTCTAAGACGTTTTGGTAAAGCATGCTGTATATCTACTCAGCCAATTCATTCAAACTGAGTCAGTCATAGGCTATGTTCGAAGTTTCATACCTTATTGATGTTTTGGTGTTTGTCCTGGAAGTGAAAATTGTAGCACCAATAGCTTAAGTGGTGTATTTTTCTTTTTTGAGGCATCACTACGTTTATGTCAGGATTAGACTGCTGCTGAGTGTATGTGATGCCAGATCTTATAAGGGTTCGTGATGCTCCTAATCGAGTAAGGAGGTTGTCCCAGGGAAGTTCATCACAGAATGATTAGTATATTTACTGTAGATTCGTAAGTTTTCTGGCCTAAGAATGAAGGTCGTGCTTATTGTTCAATTGACTCGGTTTCGTAGTTGATTTACTGATGTAATCGGTTTGTCCGTGGCTGGTAGAGTTAGTTAGATGTGGATACATTGTGAGCCCTGCCTTTTTTCGATGTTCGATTATTTAGTTTTTTTGATGATTCCGACTATAACTTTGGGTTTGGTTTATTCGTATATCTGCATAATCAGTCTTCTCTCACTCGGAATTTCTCCTGTAATTAGGTTTGCTGTTTCTCGATCCGTTGTTCTTCATAAGAGCATGGAATATCTAGGAACATTCAGCGACTTCATATTTAGATGTCGATTACGTGTTCGTAAAAATTTATATTCGGCCAGATAGACCTCTCATATATTAATTGGCATGCGACCCTTTTATTGATATTATGCCATTATGTTCAACTCGTCGATAATTTTTGTGACTTTTGTGTTCAAATGGCAGCTGCAGGTGTCTGCCATAAGATTGTCAAATTTGGGCCAGGGTCACATGTCGTTTGCCTCTGGGTATCAGATTGCCTTTTTTCAATACTTTTGGAAAAGAATTTTTTCATGATATCCTTATAGCTCAACGGATAGATTCTTTGACCCAGGTAGTAGAATTGAGAGGGAGGCAAATATTTTGAAAAGTGTTATACAGAAGGTGAGTTCATCACAGTGATCTACGTACGGTTTCCGTACTTCTGAATAATACCACGAGAATGCGAGTTTTGTAAAAATTTGATAGTTGTTTAACCCAATTTGGAAAGTCATTAGGTGAGGTTAACATTGGTGGTGGGCTGACAGATTTTTTAGTGGATGTCATACAGAGTCCGCTGATGATGAATCCGTACATGGATGACCTACCTCAGGTGATGGAGTGCTCAGAGGGCGTCCCAACTGATGATGGATTCTGCGGAAACTGTGATTGTGGCCCAGGTGGGAAAGTACATCGGCGACATTTGATAAGGTGTATACGGAATCTAGATGGGTGTCCCGTAAAATGACCAACCAGATATGGATTGGCTTTGTTTTTGGGTCATCATGCACTGCTGTGGTACGGCCCATTCTGTGATGTGGTACTGACGTGGCGGTTGGGAAGAGGCATGATGAGGGGTTCCTCTGGAACAGCTGATAAGCAGGTGTTGTGGTCTGTTGAGAGTTTAGCCTTGTGGAAGCCTTATCATATTCTGAATTTTTGGAAGCTAAACGTCTACGGATCTTGATTTGTGTGGGACTTCCTTAGAAGTAACCCGAAGCACAGGCGCCTACATGGAATGGGGGAATGGTTGAGATAATTGTTGGGATTCCTTGTGATAAAGGCCTATAATTTTAGGTATACAGAAATATACTAGAAGTTCTCCTCAAGGAATAGGAATCCTCAAAATGGGAATCTATCTTTCTACATATAATATTTTACGATTATTCCTCATTCCTTTATATGTTATCTTCATTGATCCTATTACATTACTCAATCTTGCTTGCAGCGTCCTCTAACATCGATACAGCTTCTCATAACTTATGTCATCATCTTAACACCGTAGATGATAGTATATTTGATAATTACTATTAGTTGATAGACGATATGGGATTTTTATTCCAACA	0	PASS	AF=0.471326;CHR2=ref|NC_001134|;END=644973;Kurtosis_quant_start=30.679466;Kurtosis_quant_stop=-1.965833;RE=263;REF_strand=178,117;STD_quant_start=0.795982;STD_quant_stop=241.774120;STRANDS=+-;STRANDS2=185,78,185,78;SUPTYPE=AL,SR;SVLEN=6325;SVMETHOD=Snifflesv1.0.12;SVTYPE=INS;Strandbias_pval=0.0162458;ZMW=221;IMPRECISE	GT:DR:DV	0/1:295:263
ref|NC_001135|	12945	291	N	<DEL>	0	PASS	AF=0.984375;CHR2=ref|NC_001135|;END=293033;Kurtosis_quant_start=-2.044007;Kurtosis_quant_stop=-1.981458;RE=63;REF_strand=0,1;STD_quant_start=62.800760;STD_quant_stop=1.555428;STRANDS=+-;STRANDS2=27,36,27,36;SUPTYPE=SR;SVLEN=-280088;SVMETHOD=Snifflesv1.0.12;SVTYPE=DEL;Strandbias_pval=1;ZMW=59;IMPRECISE	GT:DR:DV	1/1:1:63
ref|NC_001135|	43885	305	N	CCTTTGTGTCCCTACCGGCGGCCCCCCCTTTCCCTTTACCATTCCCCTCGGTTGGGATACTTATTGTTTTTCTCTTGCTTCCGCTGACTCCTCCTAATGCTCCTTTTGCGCTTCTCGGGTCTCTCCAATCTTGCACGTGTCTTCTCGCTTTTCCCCATGCCGATCTACCTTAACCTCTCTTTTAGTTTCTCATAGGACTTGACCCACCATTGTCTCCCACCTCGCTGACTCTGGCGGAACCTTCCTCCCTCCTTTACTCTTTCTACTACCCCTGTGTCCCCCCCAACTCTCCTTTGCTTGTTATTGAGACACAAAGTGCGCTATTCTTGTCTGTCTTCATCGGGATCTACCGCTCTTTTTCGTGCTCTTAGGTTGCCCCCCAGTGTCAGTACCACTTTA	0	PASS	AF=1;CHR2=ref|NC_001135|;END=44230;Kurtosis_quant_start=-1.440714;Kurtosis_quant_stop=-1.554703;RE=31;REF_strand=0,0;STD_quant_start=162.892398;STD_quant_stop=214.031462;STRANDS=+-;STRANDS2=18,13,18,13;SUPTYPE=AL,SR;SVLEN=36;SVMETHOD=Snifflesv1.0.12;SVTYPE=INS;Strandbias_pval=1;ZMW=31;IMPRECISE	GT:DR:DV	1/1:0:31
ref|NC_001135|	75974	309	AAGTACAAAAATGAATAAATATAAAAGAAGTAAATGCTTTTTTTTTTAACACCAGAAGGCAACGACCCTTTTCCAATAAGGTCCGTTCCTCAAACGTTCCCTATATTCTTCGTCTTCTTGCTTGATTAATTCTTCATCAAAGATTTGTCTATGAGAATCTAGGTCGATCTTGTCTGCCCTGATGAACAGTTTCCAATCCTTGTGCCAGACCTTGTAGCCGACATAAAGTGCAATCAAGATTGGCATAGCCAAGTAGTTTTCGAAAAAGGCTTGTGCATCCAGCTTACCTTCACCAATGGGGGCGATAGCGACCCAAAATTGGGCAATAAGAATTAAAATCATCATAATGCAAGCGTAGGCAGATCCCCAAACACCAGTTTGAGATTTGAAACCCAATTCTCCAAGAGATCTCCCTTGGACTTTCATGGCTCTTCTAAATCTAAGATGGGATAAACAAATGGCAGTCCATGTGAAAAGCTGAGACAAACCAGAAATGGCCAATAACCAAGTGAAAACTTGTTCTTCCTTGGGAGATGCAGCACAGAAGGCAATAACGGCAAACAATGCAGAAACACCCATGGCAATCAATGGTCTACCGGCTCTGTCGATGTAGGAGAAAACCTTAGGAGCGTAACCTTGCTCGGATAGAGTTAAAAATAAACGAGCACTGGAGTAGAAGGAGGAGTTAGCCATGGACAGCACGGAAAGTAGAATAACGGCGTTAATGAAGTGTGGGACGACACGGACACCGTGGGATGCAACAGCAATGACATATGGCGAGGCTTTAGTACCACCACCGGTAGAACCCAATAATTGATCGGAATTGTATGGCACCAAGAAACCCAGTAGAATAATGGTAGCCAAGAATAGGAATAAGATTCTGTAGATCATTTGTTTGGCCGCACCTGGAATGGCCTTTCTTGGATTAGATTGTTCTGCAGTGGTGATGGCAATAAACTCTGAACCACCAAAGGCAAAAGCAGCAGTCACTAATGTTGCAGCAACACCTTTAAATCTGTCAATGGCATGTTTACCATTGAAAGCGCCCGGATCGTGCCAGTATTTACCACCAATAAAACCATCATTACCAGCGCCACCAACATCGATGATAATACCAAGAATGAAGAACCCAGTCATCATCAAAATTTTGCAACAGTTGAAGAAGAACTCAGCTTCTGCATAACCACGAGCACCGAAAATATTAATAGTAATCACCAAAACATAGAAAATAATGACGAACACATCCGGGTTCACAGATGTCGTCCAATATTTGATAGTCATGGATGCGGTCACCAATTCCAGAGGACACACACACAGCCATTGCAAACAATAAACCCAAGCGACTGCAAACCCAAAACCATCATCCACAAGGAAACTGGGGTATGCATTGTAGCCACCAGTCAAGTTACTATACACTAGCGCCATTTCACCACATGCTTGAATAATACAGTACAAGATAGAACCCATAATAGCGTAACCAATAAGTAGTCCAGCTGGACCCGCATGAACCAACGCGGTACCGTTACCGACCAATAACCCAGTACCGATACCCGTACCCAACGCAATCATCAGAACATGTCTAGGCTGAATGGTTTTCTTCAGCGAGTCCGACTTATGACCTGTATTAGCGCCTATGTTGTCCGAACTTTCATTTTTTTCTAGTTCTTGAGCCTGTCTAGAAGAAGGTGAGATAGCCGACGTAAGATCGTTCATTTGTGTTGCTTCTACTTCATCCTGTGGACCCTGATCCGCTCTTTTAAAGGAGTCGAAAAACCTACGCACGGCAGAAGTGTTATGCTGTTCGTAACCTAAATGAGGTTGTGAGGATGGACGGTCATTGGAGCCTGTTTCGAAATATTCAATTTCATTATCCTGCCCCGTGGC	N	0	PASS	AF=1;CHR2=ref|NC_001135|;END=77986;Kurtosis_quant_start=130.305992;Kurtosis_quant_stop=24.418586;RE=375;REF_strand=0,0;STD_quant_start=0.537373;STD_quant_stop=0.456679;STRANDS=+-;STRANDS2=214,161,214,161;SUPTYPE=AL,SR;SVLEN=-2012;SVMETHOD=Snifflesv1.0.12;SVTYPE=DEL;Strandbias_pval=1;ZMW=279;PRECISE	GT:DR:DV	1/1:0:375
ref|NC_001135|	83017	310	N	AATTAAACCACACATTTCTCATGGTAGCGTCCGTGCTTCGGTTACTTCAGAAGTCCACACCAATCAGATTCCGTTAGACGTTCAGCTTTCCAAACATAAAATGTGAGAAAGGCCTTCCACTAAGGCTAAAACTCTCAACAGCACAACACCTGCTCATCAGCTGTTCCAGAGAACCCCCCTCATGCCTCTCTGCAAACTACTGCTCATCACATGCACCAAGAATGGTACCCGTAACCCACATCAGTGCATGATGACCCAAAACCAAGCCCAATCCATCTGGTTGGTCAGTTTAATACGGACATCCCATCTATGATTACCGTATACACCCTTATCCAAATGTCGCCTATGTACTTCCACCTGGGCACAATCACATTTCCGCAGTATCATCATCATTTGGGAAACCCTCTGAGCACGTCCCATCACCTGAGTCAGGTAATACTTTACTGATTCACCTCCAGCGGCTCTGATATTACATCCCTAAAAATATGTCAGACCACCACCAATGTTAACCTCACCTAATGCTTTCCAAATTGGGTTAAAACATACTCAAATTTTTCAACACTCTAATCTCGTTGGTATTATTCCTACATTAAACGGAAACCCGTCGTCAGATCACTGATGATGAACTCAACCTTCTTGTATAACCTTTTTCAATATTGCGCCTCTCATGCCTACCCCCTACCCTGGGGTCAACGACCTCCTATCCGTTGATTAGATGATATCATGAAATTCCTTTCTCAAAAGTATGAAAAAATCAATCTGATACCCAAGAGGCAAACGACATGTGACCCTGGCAAATTGCAATATAATGGCAGTACCCTGCAGATTGCATTTTAAACAAAAGTCACAAACATTATCGACAGACTGAACAATCATGGCATTCATATCAATACACAATGTCGCATGCCAATTAATTATGAGAGGTCCTATCTGCGATATAAATTTTTAACGCTACACCACGTCATCACGACCTCTAATTATGACATTCGCTGAAGCTGT	0	UNRESOLVED	AF=1;CHR2=ref|NC_001135|;END=83017;Kurtosis_quant_start=-1.179259;Kurtosis_quant_stop=17.836594;RE=45;REF_strand=0,0;STD_quant_start=0.301511;STD_quant_stop=0.301511;STRANDS=+-;STRANDS2=56,21,56,21;SUPTYPE=AL,SR;SVLEN=999;SVMETHOD=Snifflesv1.0.12;SVTYPE=INS;Strandbias_pval=1;ZMW=44;PRECISE	GT:DR:DV	1/1:0:45
ref|NC_001135|	142942	328	N	TGAGAAATATGTGAATGTTGAGATAATTGTTGGGAGTTCATTGTTGATATAAAGGCTATAATATGAGGGATACAGAAATACTAGAAGTTCTCCTCGCGGATATTAGGATCCTCAAAATGGAATTCTCTATTTCTACATTACTAATATAACGATTATTCCTCATTCCGTTTTAGTTTATATCATTGAGCTATACATCATCAATCCTTGCGTTTGATTCCACTAATTTAGAGGACTATTTCATTCATTTGCGTACTTCTAACCACCGTATATGATAATATACTAGTAGTAAATACTCGTTAGTAGATGAGAGTTGATTCTAGTTCCAACATCCACCCATAATGTAATAGATCTACTGAATCCATTGTTAGTTAATAGTTTAAATGGTTTATCGGAAGAGGTTTGTCCTTCACTCAGCAATGGCTTCTGGTCTCGATGTAGATACGTATTAATTATTACCTGATACTTCATCTTAAGTTCATTGCCTGTGCCAAAAAATCTGTTCTAAAATTTCTCTTCATTTGTAGACTTAATTATTACTGATGTTGATCTATATCGTAAGTAAGCCTTTTAATAAATTGGTTCTGGTTTACGTTTTTGTATCAGGATAACTTAGATTATTAATATGGGACGATTCACTTATCCGCCGTTGTATTTCGCTTCCGTAGTGGAAGTACATGTAATGAAGCCTGGGGGGATTTCATCAATTACCTTTCCATTAAGTAAATATATGTTTGCCAATTTGTGATTATAATACGGTTGGTTGTGCCATACGAAGCAATCACTTATTGCGACTAGTTATTATCTGGCTCGGTAGGTTTGTTTTTTGTGCATATCTAGTTGTGTACTCTAGGGTCCCCACATGAATGTGTATCAATCATATGTCATTGTCTAAAACGGCCTAGAGGGGAATAGTATATGTTGAGCAAGTGTGTTGAGTAGTATGAGTAAGTCAAATCTAAATTTATATCCAGAATATGAAGCGTAGACCAATCACTTTGCATTGAATGACCTTCTCTTGTATTCATATTCATCATTTCTAGTTCATCCTGGTCTATATAAAGACCTGGTTGGCCTGGAGCGCAGTTTTCTTCTTTGGATTCAAGGTACGTTATTTGGGAATTTTCTCAGTTAATGAGTTTCCATACTTAAGTTATGTATTTACCTGTGATATTGATTCTAAGCCAAGTATGGCGTTACTGAATTAGTTTATCAACTTTCACCTAGATTATAATCTTTTGTGGGGTGTAGTATTGCATCTTAAGCTTCTCTATAAGTCTTTTGTTTGAATTAGATTTTTGCTAACAATACCATATCATTCATACGAATAAAACAAATTGTCACTTGACTGTTTTGAAATACGCAGACCATCCACGAACTCTTCCAACCACATTGTTGTATAGGTATGATTTGGGATAGTTTCTAACAGTTCGCTCACTTTGTTTCAATCCATAAGTTGATTCTTAAAGTATAACTTATCATTCATTCCTAAATTTGTGGAGGTCCTTATGTAAAATTCTTCTTGATGTCTGCATAACAAAAGATGCCGAAGATATGTCTAATGTGTAATATGTAGTTATTGTCTAATGCAAGTTGACAGGGAAGTAATCAAAGAATAATGATGTACAGTGTTGGATTGCATACCTGTTGTAGTATCAGGTGCTTGAATGTCACTCTGACAACAATCTAGCTTAGAGTCCGTCAGGTTCTGTTGAAGATAAAACATTGAGTTATTACTCTTTTACGGGTCTATTTCTTTTCGGTCATTTAATCTTTGTCAGTGTCCCAAGTATTCATTTTCAATAGTGGTTGACTTCTTGGTGCGTATGGCCTCGATATCTTTTTCTTTTTCTTTAAATATCTTTATTATAGGTGATTGCCTCATCGCTTCGTAAGGGTTTGGTACGTACTTGGTTTGATTGATTTTCCTGCTTTTACAGCTGCAATCAGGTGAATTGTTTCTTCGATCTCGGAGGTTATAACACTACGCATATTATTAGTATTCCATGTGTCTCGTGATACCTAATTTCAGTTTCATTATCTTTAATGATCTTTTCTTATGTGATAGTAGATAGGCATTAGAGTCACCAATACCACCCAAAACTGGAAGTAGTTTGATGAGAATTTACGGTGGGAGTTCTTTAAAGGGGCAGGGAATTCGGTAGGAGATTCTGGAGGTAGATCAGGGAGTGGGAGATCAGCGATGATAGATCCTCGGGATTCTGATTCAGAAACAGTAGTTGGCGTCTTTGCTAGGAACATATTGTGCGATGAATTATCTTCCGGTGGGAGAAGAGAAGCACGATTGAAGGTGAAAAGGTTGTATAACCTTTTCAGTCTCTGGCGTCACTTATCTGCGGAACGGAACAGTTGTTGTGGTACCACAGTATACTGGAGATTGGTAGTTTGTAGGATAGTCTCATTCAGGACGAGTTTAGTGTCGGAAATCTTTAGATTTACTGGCGTGCGAAACGGATCATGTGTGTTAGATGGGACATGGGAGCAAGTAAAGGAACATTTACTGTATGCATACAACCGAACGGTATCTCGATATTGGAAATTTGGGGGGTGGCTAGAATCTCTTCTTTGATGGAAAGGAATATTAGATTCCAGATATGTTGGGTTCAACTTCTCTGGGATGCCGCGAATATTGGTTAGACCACGTTTCGAATCTTCAGTATGAGTGAAGGAGTGTGGAATCGGTTTTGAATCACAGCTTTTGAAAGGACATTTCTCGGTGCTCAGGATGGTAGTTTTTCATTCAATGTCAGATTGGACGTCATGGTCAGATTCGATGTTAGATCTTGGCTTCTTGGATATCATTTGACGCAAGAAGATTGAATATGAAGCAGTTAAAAGGTTTAAAGTCTCATAGAAAGTGAGGCGTCGTAATTGAATTGATCTAATCTGGATCCTTGCCCTTGAAGAAAACATCGTATAGTTGTATCTACTGTCTTCTTTAAGGATGGAAGATGTATGATATATCAATAAGAGTTTCGAGACGGTGTAGAGGTAGCATGGATGCCACGAGATTGTATTTTGGAGTTAGGGTTGTGACTCATTGACGTGATAACAGGTTTGACCGAAAGGTAAAAAAGTAATGATAATCAAGGTCTGCCAAGCCGAATGTTGTATTGCAGATTTTTTGCTTTTTTTAGGGGAGCTAGTGAATTCTCAACAAAGTAGAAAATTCGATTGAGAGAACCATAACGGGTTCGGTAAACCACTACGCATTGCAGTTGAGGACACGGCCGAGTTCCTCTAATAAGGTACGGTTGAGCCGTTTTCAGCGACTCAGTGCTCGGGGAATTCCGCTGTTGGTTGTTAGCATGGAGTGAACCATTTTTTGCAAGGAATTTATGGAGGTTCTGTAGGTATTATCAGAAACAACGGTCCATTGGATAACCAAGACAAGGGACGAAACTGGTTCTTAATAAAAGCTAGTCTCGTAGTAAAAACACGAGGATAGAGTCTCGCGACGGCGTGTAATGATAACCCAACGAATATTTGTTGTCTCATCAGTCAATGAGGATGAAATAGGATGGTGCACTTTGGTGGTGGTGAACTGGACCAATATGTCAGTATGTAGGTATTGAAAGGGTCGTATGATTTTGGTTATTAGTCGTGAACCTTGATATGTCGTTGTTGGGTGGCTTTTGCCGAATTTTAAACAATCAGGCCATGATAGTCAATAGCAATAAGGACCAGCGACATTGATTCGTTAACAATACGTGATGGTGTTATTTTAAGTGGTATCGGTGTCTGTGTGGCATTGGCAATGGGCACGAACGATGAATGCAAAGGATAAGATATTTTGCGTGTACTTTCATTGTATGGACAGTATTGGATGGTGGGTTACGGAGATATTTGATTGGAAGCAAAGACTTTTTAGATACCAGTAAAAGTCTCCATATTTTACGATAGGTGCAAGTACAGTGCCGTCAGACGTTCTAAGAGTTTTTGGTAATAAAGCATGCTGTGATAATCTACTGCAAGCCAAGTAGTCAAACTGAGTACGTCATAGGTATGTTAGGAGTGGCATACCTTTATTGATGTTTTGGGTGGTGTCCTGGAAGTGAAAGGGTGAGGTACCAATAGCGTAATTGGTATATTTCTTTTTGGAGCCATCACACTTACGTTATTGTCAGGATAGATGATGCGAGTGTAGGTGTATGAGCAGATCTTAAAGGGTCGTGAGCTCATGAATCGAGAAGGAGGGTCCAGGAGGTCATCATCAGAATGTTAGTATGATTTAATGTAGATTCAGTAATTTCTGGCCTAAGATGAAGGTGTGCTTATTGTTCAATTGAATCGGGTCAGTAGTTGATTATGATGGAATCGTTGTCCGTGGCTGGGGAGAGTTATTAGATGTGGTACTTGGGAGCCCTGGCTGTTCGATTCGATTATTTGTTTTTTGAGGATTCTGCGAGCTATTAACTTTGGGTTGGGATTCGTATAGCGCGGAATCATTCTTCTCATCACTCGGATTTCTCCGTTCATTAGGTTTGCTGTTTCTCGATCCCTGTTGTTCTTCATAAATAGCCTGGATATCTAAGAACAGTTCAGGCGACCGTCAATATTTAGATTGTCGATGAAGTGTGTAGCGTAAAAAAATTTAATTCGCCAGATAGACTCTCCTAATTAATTTGGCATGCGACCTTTGTATTGATATGAATGCATTATTGTTCAGTCGGTCGATAATGGTGTGACTTTGTCTTCAAAGCATCTGCAGGTGTACTGCATATATTGCCAATTTGCCGGGTCACAATGTCGTTTGCCTCTTGGGAGCAGATTGCATTTTTCAATACTTTTGGAAAGACTTCATTGGATGAATCGTAGTAATCAACGGAGGAATAGGATGTTTTGACCCAGGTAGGTAGGAATTGAGAGGGAGCAAAATATTTGAAAGCGGATACAAGAAGGTTGGAGTCATCATCGTGATCGACGTACGGGTTTTCCGTTACGGCGGAATAATTACCCCGAGATCTCGAGTTTTGTAAAAATTTGATGTATGTTTTTAACCCAACTTTGGAAAGTCATTAGGTGAGGTAACATTGGTTGGTGGTCTGACATATTTTTTAGGGATGTCAATCAGAGTCCGCTGAGGATGACTCAGTAAAGTATTACTGGACTAGGTGATGGAAAAGGCTCAGCGTCGTTCCAACTGATGATGGATACTGCGGAAAACTGTGATTGGGCCCAGGTGGAAAGTACATAGGCGACATGTGATAGGTGTATACGGAATCATAGATGGGTGTCGTAAAATGACCAAACAGATTGGATGGGCTGGGTTTTGGGTAATCATGCACGCTTGGGTACGGCCCATCGGTGGAGGTGGTACTGAAGCAGGTGAGAGAGGCATGATGGGGGTTCTCTGGAACAGCTGATGAAAGCAGGTTGTTGGTGGCTGTTGGGAGAGTTAAGCCTTCGTGGAAGCTTCTCACTTCTTCTGTTTGGAAGCCTGAAACGTTCTAAAGATCTTGCTTTGTGTGCCTTCCTTAGAAGTAACCGAAGCACAGGCGCTACCATGAGACTATGGAATGTTGGGATAAGTGTGCGGGATGCATTTGTTGATAAAGGCTATAAATTAGGTATACGAATATACTAGAAGTTCTCGAGGATAAGAGCCTCAAAATGGAATCTATATTCTACATACTAATATACGATTATTCCTCATTCGTTTTTAAGTTTATATTCATGATCCTACTACATGATCAATCCTTGCGTTCAGCTCCCCACTAATTTAGATGGACTATTTCTAATCATTTGCGTCTATTAACACCGTATATGATAATTACAGTAATGTAAATACTAGTTAGTAGATGTAGTGATTTCTATTCCACCA	0	STRANDBIAS	AF=0.548246;CHR2=ref|NC_001135|;END=142941;Kurtosis_quant_start=15.946788;Kurtosis_quant_stop=-1.981296;RE=250;REF_strand=115,91;STD_quant_start=0.000000;STD_quant_stop=445.733714;STRANDS=+-;STRANDS2=176,74,176,74;SUPTYPE=AL,SR;SVLEN=5942;SVMETHOD=Snifflesv1.0.12;SVTYPE=INS;Strandbias_pval=0.00169056;ZMW=215;IMPRECISE	GT:DR:DV	0/1:206:250
ref|NC_001135|	148620	329	N	GGAATAAAAATCAACTATCATCCTCTAACTAGTAGTTACGGTACTAGTATAATTATCATATACGGTGTTCAGAAGATGACGCACATGATGAGAAATAGTCATCTAAATTAGTGGAGCTGAAACGCAAGGATTGATAATGTAACTATTATCAATGAATATAACATATACCCGATGATAATAATATGTATAAATTGTGTCGAATTGCCGATTCCCTTTTAGGATTCCTAAATCCTTGAGGAGAACTTCTAGTAGTTTCTGTATCCTAATATTATATCCTTTATCAACAATGGAATCCCAACAATTATCTCAACATCACCCATTTCTCCTGGTAGCGCCTGTGCTGCGGTTATTCTAAGGAGTCCCACACAAATCAAGATCCGTTTAGACGTTTCAAGCTCCAAAACCTGAAGAAGTTGAAGGCTTCCACTAAGGCTAACTCTCAACAACAACACACCTGCTTCATCACTGTTCCAGATAACGCCCCATCATGCCTCTCCTCAACCTGCCTTCAGTACCACCGTCCACAGAATGGGTCGTACCCAGCAGCAGTGCATGATGACCCAAAACCAAGCCAATCCAATCTGGTTGTCATTTTAGCTGACACCCATCTAGATTCCTATACACCTATCAAAGTCGCCTATGTACTTTCCACCTGGGCCCAATCACAGTTTCCGCAGTTCCTCATCAGTTGAACGCCTCTTAGCACTCCATCACTGAGTCGGTCATACATTACTGATTCATCCTCAGCGGACTCGGATAGGACATCCTCAACTAAAAAATATTTCCAGACCCCACCAATGTTAAACCTCACCTTAAGACTTTCCAAATTGGGTTAAACATACATCAAATTTTTTCCAAAACCGAATCTCGGTGGTATTATTCCGACAGTAAAAACGGAAACCCCGTACGTCAGATCACTGATGATGAACTCACCTTCTTGTATAACACTTTCAAATATTTGCTCCCTCTCAATTCCTACCTACCTGGGTCAAAGACATC	0	UNRESOLVED	AF=1;CHR2=ref|NC_001135|;END=148619;Kurtosis_quant_start=11.559817;Kurtosis_quant_stop=0.163299;RE=109;REF_strand=0,0;STD_quant_start=0.902671;STD_quant_stop=2.108185;STRANDS=+-;STRANDS2=85,24,85,24;SUPTYPE=AL,SR;SVLEN=999;SVMETHOD=Snifflesv1.0.12;SVTYPE=INS;Strandbias_pval=1;ZMW=103;PRECISE	GT:DR:DV	1/1:0:109
ref|NC_001135|	169205	335	TTTGTTGGAATAAAAATCCACTATCGTCTATCAACTAATAGTTATATTATCAATATATTATCATATACGGTGTTAAGATGATGACATAAGTTATGAGAAGCTGTCATCGATGTTAGAGGAAGCTGAAACGCAAGGATTGATAATGTAATAGGATCAATGAATATAAACATATAAAACGGAATGAGGAATAATCGTAATATTAGTATGTAGAAATATAGATTCCATTTTGAGGATTCCTATATCCTCGAGGAGAACTTCTAGTATATTCTGTATACCTAATATTATAGCCTTTATCAACAATGGAATCCCAACAATTATCTAATTACCCACACATTTCTCACTA	N	0	PASS	AF=1;CHR2=ref|NC_001135|;END=169548;Kurtosis_quant_start=-1.596307;Kurtosis_quant_stop=72.921871;RE=507;REF_strand=0,0;STD_quant_start=4.241243;STD_quant_stop=1.063219;STRANDS=+-;STRANDS2=261,246,261,246;SUPTYPE=AL,SR;SVLEN=-343;SVMETHOD=Snifflesv1.0.12;SVTYPE=DEL;Strandbias_pval=1;ZMW=367;PRECISE	GT:DR:DV	1/1:0:507
ref|NC_001135|	172987	337	N	TTTTCTTGGACCTCAGCATTTTCTTGGCCATCAGAA	0	PASS	AF=1;CHR2=ref|NC_001135|;END=172986;Kurtosis_quant_start=14.231831;Kurtosis_quant_stop=190.357391;RE=516;REF_strand=0,0;STD_quant_start=7.580319;STD_quant_stop=3.933557;STRANDS=+-;STRANDS2=250,266,250,266;SUPTYPE=AL;SVLEN=34;SVMETHOD=Snifflesv1.0.12;SVTYPE=INS;Strandbias_pval=1;ZMW=375;PRECISE	GT:DR:DV	1/1:0:516
ref|NC_001135|	176942	340	N	TTGATAGCGATGCGAGTACACCAACATCAAGAGAATGGC	0	PASS	AF=1;CHR2=ref|NC_001135|;END=177487;Kurtosis_quant_start=-2.096554;Kurtosis_quant_stop=-1.952892;RE=40;REF_strand=0,0;STD_quant_start=207.250573;STD_quant_stop=104.705778;STRANDS=+-;STRANDS2=25,15,25,15;SUPTYPE=AL,SR;SVLEN=56;SVMETHOD=Snifflesv1.0.12;SVTYPE=INS;Strandbias_pval=1;ZMW=39;IMPRECISE	GT:DR:DV	1/1:0:40
ref|NC_001135|	178345	342	N	TGGAATCGTTTGATGTTTTTGGGCCCTATTGTCTTTAGCCTGTTTGTGCTGGGTCTGGGGCTGCCGAGAGCTGTGGGGGTGAGGATTTCGTGTGGGGTAGAAGAAGATGACGCGGAGGCTGTAAGAGGTGAGAGGCTAGGCGGTGGAAGACACACGGAAATGGAGAAGAAAGTATTGTTGGA	0	PASS	AF=1;CHR2=ref|NC_001135|;END=178382;Kurtosis_quant_start=-1.255301;Kurtosis_quant_stop=-1.067554;RE=36;REF_strand=0,0;STD_quant_start=87.858788;STD_quant_stop=89.305966;STRANDS=+-;STRANDS2=14,22,14,22;SUPTYPE=AL,SR;SVLEN=152;SVMETHOD=Snifflesv1.0.12;SVTYPE=INS;Strandbias_pval=1;ZMW=35;IMPRECISE	GT:DR:DV	1/1:0:36
ref|NC_001135|	200847	348	N	<DUP>	0	PASS	AF=0.450469;CHR2=ref|NC_001135|;END=294378;Kurtosis_quant_start=21.429483;Kurtosis_quant_stop=8.157401;RE=432;REF_strand=263,264;STD_quant_start=0.513701;STD_quant_stop=1.018350;STRANDS=-+;STRANDS2=239,193,239,193;SUPTYPE=SR;SVLEN=93531;SVMETHOD=Snifflesv1.0.12;SVTYPE=DUP;Strandbias_pval=0.104303;ZMW=318;PRECISE	GT:DR:DV	0/1:527:432
ref|NC_001135|	295260	380	N	GTAAACATTGTAGAGAATGGGGGATGTTGAATGTATTGTTTGTATTCCCTTGTGATTAAGGCTAGAATATAGGTTATAGGTAAGAAGGTATACCTAGAATTCTCCTCGAAGGATTAGAGAATCAATAAAGGGGAATCGGCAATTCTATAGCATTCTATAAATATATTATCAAAATCATTGTATATGTTAATAGTCATATATCCCATTAGCATTATCAATGACCGTATCTTGGCGTTTCAGCTTCCACTAATTTAGAATGACTATTCACATCATGTTGTGCGGGGGTTCATACTTCTAACACCGTATATGATAATATGCTAGTAACGTAAGAAAACTAGTGTATAGATGATAGTTGATTTTTATTCAAATGCATACTAATTAGATAGGCTTGTGGATCAACAATGAAAGTTCCACCAATTATCTCTCAACATCCACCTGGGTTCCTAACACCTATATATCTCTAGTAGAACTTCTACTATCTATT	0	PASS	AF=0.469543;CHR2=ref|NC_001135|;END=295260;Kurtosis_quant_start=55.699040;Kurtosis_quant_stop=29.083564;RE=370;REF_strand=208,210;STD_quant_start=1.660348;STD_quant_stop=5.532215;STRANDS=+-;STRANDS2=186,184,186,184;SUPTYPE=AL,SR;SVLEN=435;SVMETHOD=Snifflesv1.0.12;SVTYPE=INS;Strandbias_pval=0.943102;ZMW=277;PRECISE	GT:DR:DV	0/1:418:370
ref|NC_001136|	85453	410	N	GTTTGGAAAGAAATTCAACTATCATCCATCTACTAACTAGTATTTACATTATAGTATAATCTATCATATACTGTGTTGAAGATGACGCAAATGATGAGAACTAGTCCATCTAAATTAGTGAAGCCCCTTAAACGCCAAGGATTGATAATGTAATAGGAATCAGTGACTATTAAACATATAAAACGATGATAATATATTTATATAATTGTGTGAATTGGCAATTCCCTTTTAATGGATTCCTCAATCCTCGGGAGAACTTCTAGTATATTCTGTATCCTAATATTTATAAGCCCTTTATCACAACATGGAAAATCCCAACAATTATCAAACATTCACATATTTCTATGGTAGCGCCTGTGCCTTCGGTTACGTCTAAAGGAGGTCACACAAATCAAGATCCGTTCGACTTTTCAGCTTCCAAAACAGAAGAATGTGGAGAAGGCTTCCACTAGGCTAACTTCTCAAACAGACACAACACCGCTTCATCATCTGTTCCAGAGAACCCCCTCATGCCGCTCCCTCAACCCTCTTCAGTACCACCTCCACAAATGGGCCGTACCCAACAGCAGTGCAGGATGACCCAAAACGCAAGCCAGATCCTCTGGTTGGTCAATTTATTAACTGACACCCATCTATTATTCCGTATACACCTTATCAATGTCGCCTATGTACTTTCCACCTGGGCCACGAATCACAGTTTCCGCAGTACCTCATCACTTTGACGCCTCTAGCACTCCACTCACCCTGAGTCAGGTAATACTTTACTGATTCATCCTCAGCGGACTCTGATATGACATCCATAAAAAATTGTCAGACCACCCACCAATGTTAACCTCACCTAATGACTTTCAAATTGGGTTCAAACATACTCAAGTTTTCCAAAACTCGAATCTCGGTTTATTATTCCGACAGTAACGGAAAAACCCGTACTCAGATCTGATGATGAACTCCCACCTTCTTGTATAACCACTTTTTCTCAAATATTTGCTCCCTCTCAATTCCTACTACCTGGTCAAAGACATTCCTATCCGTTGATTATACGGATATCATGAAAATTCTGTCCAAAAGTATTGAAAAAATGCAATCTGATACCCAAGAGGCAAACGACATTGTGACCCTGGCAAATTTTGCAATCTAATGGCAGTACACCTGCAGATGCATTTGAAACAAGAGTCACAACATTATCGACAGACTGAACAAAAGGCAATTCATATCAATAACAAGGTTCGCATGCCAATTATTAATGAGAGGTCCTATCTGGCGAATATAAAATTTTTAACGCTACCAAGGCTACACCGTCCAATCGACATCTAAATATGACATTCGTGGAACTGTTCTTAGATATCCATGCTATTGTATGAAGAACAACAGGGATCGAGAAACAGCACACCTAATTCAGAGAAAATCTGAGTGATGAGAAGAATGATTCTCGCAGCTATACGGAAAATTTAAACCCAAAAAACCAACCCAAAGTTGTAGCTCGGAATCCTCACAAAACCAATATTCGAAATGCCGAAAAAACCCAGGGCTCACAATGTATCCACATCTAATAAACTCTCCCCAGCACTGACAAGGGACATTTCCATCAGTAAATCCAACTACTGAACCGATTCAATTGAACAATAAGCACGACCTTTCCCTTAGCCGGAACTTACTGAATCTACGGTAAATCACACTAAGCATCTATGATAAACTCTCCTGACACCTCCTCTCGATTCAGGAGCATCACGAACCCTTAATAAGATCTGGCCTCATCACATACACTCACCTCATCTAATCCTGACATAGAACGTAGTTGATCTCAAAATAAAATATACCCAATTAACGCTATTGGTGACCTACATTTCACTTCCATGACAAAACACCAAAACATCATAAAAACGTATTGCACACTCCTAACATAGCCGATGATTACTCAGTTTTGAATGAATTGGCTGCAGTAGATATCACCACAGCTTCTTTACCAAAAACGTCTTAGAACGATCTGGACGGCACTGGAGCTTGCACCTATCTAAACTATGAGACTTTTACTGGGTACTACAAAGTACTCTTGCTTCCATCAAATATCTCCGTACCCACCATCAATATGTCCATGACAAGTGACAGTACACGCCATATCCTTAATCTTCATTCATCGAATTCTGCACATGCCAATGCACAGACAATGCGATACTCCACTTAAAATAACACCATCACGTATTTAACGACGATGTCGACTGGTCAGTGCTATTGACTATCAATGTCCTGATTGGTTTATCCGGCAAAGCAACCAACCAGACTAATCAAGGTTCACGACTAAAATAAAATACCAAATTCATATAGAACCCTTTCAAACCTACATACTGACATATTTGGTACAGTTTCACAACCTACCCACAAAGTGCACATCCTATTTCATCTCATTTACTATGATACAAACCAAAATTTCCGTTTGGTTTCTAATCCATTACCACGACCGTCGCGAGGACTTATCCTCGATGTTTTACTAACGATACTAGCTTTTATTAAGAACCATTTTCGGGGCCAGTGGTCGTTATCCAAGGGACCGTGGTTCGATATACTAACAACTCCTCATAAATTCCTTGGAAAAAAATGGTATAACTCCATGCTATACAAACCAACAGCGGATTCCCAGCACATGGAGTGCTGAAAGCCAACCCGTACCGTATTAGATGACTGCCGTAACTCAACTGCAATGTAGTGGTTTATACCGAACCAATTTATGGGTTCTCTGCAATCGAATTTTCTAACTAGTGTGAGAAATTCACTAGCTCACACCTAAAAGCAAAAAATCTGCAAGACAACTGCTGCTTGGCAGTACTTGATACAGTACTTTGCTTAACCTTTCGGTCAACCTGTTCATCGTCAATGAATCACAAACCCCAACTCCAAAATCCAATCCTCGGCTCCCAGGCTACGCTCTACATCCGTCTCGAAAGCTCTTATGGATATATCATCTATCTTCCATCCTTATTAAAGAAGACAGTAGATACAACTAACTATGTTATTCTTCAGGGCAAGATCCATATTAGATGCAATTTCAATTACGAGACCACTCATTTCGCTGAAGACTTAACCGTTTAAAACTGCTTCATATCAATCGTTCATTGCGTCAATGAGATCCAACAATCCGATGATCTTAACATAGAATCTGACCATGACGTCCAATCTGACATCGACTACAATCCTGATCAACGAGAAATGCCTTTCACAAAGCTGTGAGTCCCAACCTAGTTCCACACCTTCCGTCAACTCATACTTGAGATTCGAAACGTGTTTTCTAAAACCAATATTTCGCGCACACCAGAGAAGTTACCCCAACAGATCTGAATCTAATATTCTCCATCAAGAAGAGATCTAGCACCCCCCAAATTTCCAATATCACGAGAGTATTAAACCGGTTCGGTGGTAAATGTGCATAATTAAATGTTCCTTTACTTGCTCCCATGTCCCAACACCCACATGATTCGTCGCACGCCAGTAAAATCTAAGATTTCAGACACCTCAGACTCGTACAGTGAAAATGAGACTAATCATACAACGTACCAATCTCAGTACGGGTGTACAAACACCAAACTGTTCCGCAGATAAGTGACCAAGAGACTGAGAAAAAGGATTATACAAAAACCGTTCACCTTCAATCGATGCTTCTCCACCGGAAAATAATTCATCGCACAATTTGTTTCCTATCAACACGACACAACGGCCAACTTAACTGTTTTCTTCGAACCGAATACCGAGGAACGATCAATCGCTGATCTCCCACTCCCTGATCTACCTCCAAATCTCCTAACCAGAATTCCTGACCCATTTAAAGAACTCCCCCACCGATAACTTCTCATCAAACTAATCCAGTTTGGGTGGTATTGGTGACCGAATGCTATACTAACTACTATCACAGTAAGAAAAGATCATTAGAAGATAGGAAAACTGAAATTAGGTATCACGGAGACACATGGAATACTAAGAATATGCGTAGTTTAGAACCTCCGAGATCGAAGAAACAATTCCATTCCCTTATTGCAGCTGTAAAGCAGAAAATCATCAAACCAATACGGACAACCCTTAACGGATACGATGAGGCAATCACCTATCATACAGAATTAAATAAAAAGAAAATATATCGAGGCATACCACAAAGAAGTCATCAACTGTTGAGATGAAACTTGGGACACTGACGAATATTATGACGAAAAGAAATAGACTCCTAAAAGAGTAATAACTCATGTTTATCTTCAACAAGAAACGTGACTGTACTCATAGCTAGATTGTTGCAAGAGTGATATTCAGCATCCTGACACTTAACGCGATCAGGCATGCAATCCAATACCGTTAACATCACTATGCCCATTATGACATCCTGTCACTCTGCATGTACACTAAACTACTCTATTACACAATTAGACATATCGTCGGGACATATATTTGTAATTCAGACTCAAAAAAATTATTATCCTAAGAACCTCCACCACATTTAGGAATGAATGATCAGATTATCTTGAAAGAAATCACTTTATGATTGAAACAAAGGGAAGCCGAACTGGTAACAAACTACAAATATACCCTGATGACCAACAGTGTGGTAATGCAGAAGTTCGTGGATGGTCATGGCGTATTTAAGAATATCAAGTAACAATAATGTTTATTGTTGACGACATGATTTTCTCAGCAAAGACTTAAATGCAAATAAGAAAATCATAACAACACTCAAGAAACAATACTATACAAAGATATAATCTGGGTGAAAAGTGATAACGAAATTCAGTACGACATACTTGGCTTAGAAATCAAATATCAAAGGGTAAATCTGAAATTAGTATGGAAAACTCATTAACTGAGAAAATACCCAAATTAAAACGACCTTTGCATCCAAAAGGAAGAAAACCGTAGCGCTCCATTTCAAACCAGGTCTTGATATAGACCAGGATGAACTAGAAATCGATGAACGATGAATACAAAGAGAAGGTACATGAAATGCAAAGGTTGATTTGTCTGCTTCATATGTTGATATAGTTTAAGATTTGACTTTACTATACTACATCAACAGCACTTGCTCAAACAATATACTATACTAAATTCCCCTCTAGGCAAGTTTTAGACGAGTGACATAGAGTTTATACAATCAATGTGGGACACTTAGCAGATAAACAACTGATATGGCACAAAAAACAAACCTCCCGACCAATAATAAACTTCGGCAAAAGTGATGCTTCGTATGGCACCCAACCGTATATAACACAAATTGGCAACATATATTTACTTAATGAAGTACTTGGAAGAAAGTCCACCAAGTTCATTAACAGGTACTTCAAACTATCAACCTACGGAAGCAGAATACACCGATGAAGTGAATCTTTCCCATTCTTAAATATCTAAGTTTAACCTGTACAAAACTAACAAGAAACCATTATGAAAGGCTGACTTACGATGTAGTCAAGATCAGTATAATAAGTCTATCAAATGAAGAGAAATTTAGAAACAATTGTTTGGCACAAAGGCAATGAGACTATAGATGCAAGTCTCAGGTAATATTATACGTAACTACATCGAGACCAAGAAGAACTTGCTGATGTGATGACAAAACCTCTTTCCGAATAAAAACATTAAACTAATTAACTAACAAATGGATCATTAGAATTATACATTAATGGTGGGTGGATGTTGGAATAAATCACTATCATCTACTAACTAGTATTTACTTACTAGTATATTATCATATACGGTGGTAGAGATACGCAAATGATGAGAAAGTAGTCATCTAATTTAGTGGTAGCTGAAACGCAAGGATTGATAATGTACTAGATTCAATGAATATAAACATATAAAACGAATGAGGAAACTCGTAATATTATATGTAGAAAGATAGATCCATTTTGAGGATTCCTATATCCTCCGAGAAACCTTCTAGTATTGCTGTATACCTAATATTATAGCCTTCTCAACAATTGAAATCCCAACATTATCTCATTCCCCACACATTTCTCA	0	STRANDBIAS	AF=0.47191;CHR2=ref|NC_001136|;END=85452;Kurtosis_quant_start=73.111207;Kurtosis_quant_stop=-1.864835;RE=294;REF_strand=189,140;STD_quant_start=0.723747;STD_quant_stop=152.156539;STRANDS=+-;STRANDS2=208,86,208,86;SUPTYPE=AL,SR;SVLEN=5925;SVMETHOD=Snifflesv1.0.12;SVTYPE=INS;Strandbias_pval=0.000618369;ZMW=247;IMPRECISE	GT:DR:DV	0/1:329:294
ref|NC_001136|	285382	455	N	TTAGCATGTAAACCTAATACAAGACACTTGCCTTCAAATAGTTTGATCGACGACTTTATTCGTGCCCACTAAGTCTTCTCATGCAGAGTCGTATATGTGGTGAGTATATACATACATATATATATGTA	0	PASS	AF=0.466321;CHR2=ref|NC_001136|;END=285474;Kurtosis_quant_start=-0.223360;Kurtosis_quant_stop=-1.460897;RE=450;REF_strand=262,253;STD_quant_start=14.779716;STD_quant_stop=28.309402;STRANDS=+-;STRANDS2=237,229,237,229;SUPTYPE=AL;SVLEN=119;SVMETHOD=Snifflesv1.0.12;SVTYPE=INS;Strandbias_pval=1;ZMW=320;IMPRECISE	GT:DR:DV	0/1:515:450
ref|NC_001136|	409871	500	N	AATAGAACAACTATCATTACTAATAGTATTTAAGTACTAGTATATTTATCAATACGGTGTTAGAAATGACGCAATGTGAGAAATGAGTCTCTAAATTAGTGGAAGCTTAAACCGCCAGGAGTGATAATGTATAGGTCAATGTAATAGTAACATAAAAACTATGATAGATAATATTTATAGGAATTGTGTATGAATTACAGATTTCCTTTTATGGATTCCTAACAATCCTCGAGGAGAACTTCTAGTATATTCGTATACCTAATATTAATAGCCTTTATATCAACAAGGAATCCCAACAATTACTCAACATTCACAGATTTCTCATAGTAGCGCCTCCTGTGCTTCTGGTACTCTAAGGAAGTCCCACACAAATCAAAGATCCGTGTAGACGTTTTCAGCTTTCCAAACAGAAGAATGTGAGAAGGCTTTTCCACTAATGCTACCTCACAGACAACACCACCATGCTTTCACATCAGCTGTTCCGAGAACCCCATCATGCCTCTCCTCAAACTGCTCCGTCAGCATTCACCACAGAGGGCCGTACCCACAGCAGTGCATGTGACCCAAAAACCAGCCAATCCATCTGGTTGTCATTTTAAAACCGGACCCCATCTAATGCTGCCGTATAACACCTTATCAAATGTCGCCTATTTACTTTCCACCGTCCACAATCACATTTCCGCGTATCCATCATCAGTTTTGGAAACCCTCTGATCACTCCTCACCGAGTCAGGTATACATTTCTGATTCATCCTCAGCGGACTCTGATGGACAATCCACTAAAAAATAGGTCAGACCACCCACCATGTCACCTCACCTAATGACTTTCCAAATTGTGTTAAAACATACATCAAGTTTTTACAAACTCGGAATCTCGGTGGGATTTTCTCGACAGTAAACGGAAAACCCGTACTCAGATCACTGATGATGACTCACCTTCTTGATACACTTTTCAACATATTTGCTCCCTCTCAATTCCCTACCTAGGCCTGGGTCAAAGACATCCTATCCGTTGATTATACGATCTCAATGAAAATTCTTTCCAAAATATTGAAAAATGCAATCTGATAACCAATAGGCACACGACTTGGTGACCCTGGCCAAATTTGCAAATATAATGGCAGTACACCGCAAGATGCATTTGAAACAATAAGTCCAAACATTATCGACAGCTGAACAATAAGGGCATTCATATCAATAACAGGTCGCAATGCCAATTAAATTATGAGAGGTCTATCTGCCGATATAAATTTTTACGCTACAACCGCACTCATCGACCTCTAAATTGCAGTCCTGAACGTTCTTCAGATATCCTGCTATTATAAGAACAACAGGGATCGAGAACAGCACCTATTACAGGAGAATCCTGAGTGATGAGAAGAATGATTCTCCAGCTATAAGAATACACCAAACCCAAAGTTGATAGCTCGGAATCCCTCAAAAACAAATATTCGAAATCGCAAACAGCCAGGGCTCAAATGATCCACATCTATAACTCTCCCATCACTGAACGATTTCCATCCGTAATCAACTACTGAACCGATTCAATTGAATCAATAGCACGACCTTCAATCTTAGGCCAGAAACTTACTGAATCTACAGTAATCATAACTAATCTCTGATTATGACTCCCTGTACACCGCCTTCTGAATTCATGAAGCATCACGAACCCTTATAAGATCCTGCTCATCACAACACTCAGCATCATCAAAATCCTGACATAAACGTAGTTTGATGCTCAAAAAAGAATATACCAATTAACGCTATTGGTGCCGACAATTTCACTTCCAGGACACACACCAAAACAAAACATCAATAAAGGTATTGCAACACTCCTAACCTAAGCCTATTACTTACTCATTTTGAATGCATTGCTGCAGTAAATAGCCAGCCTGCTTAACCAAAACGCGATCTTAGAACGGTCTGTGGACGGCACTGTCCTTGCACCTATCCGTAAAATAAATGGAGCACGTTTTAAATTACACTGGGTATCTAACAAGTACTTGCTTCATCAAATATCTCCGTACCCACCATCAATAATGGTCCATCACAAGTGAACGTACACGCAAATATCCTTTATCCTTCATTCATCGAATGCTTGCGCAGCCAATGCACAGACAATTCGATACTCACTAAAAATACACCATCACGTATTTTAACGAATCAGATGTCGACTGGTCTAGTGCTATTGACTATCATGTCCTGATTGTTTTTCGGCAAAAGCACCAAACACAGACATATCAAAGGTTCCGACTAAAATACCAAAATTCATACGCACCCTCAATACCCCAACTACTGACATATTTGGTCCAGTTCCACAACCTCCAAAAAGTGGCACCATCCTATTTCATTCTAATTTACTGATGAGACAACAAAAGTTCCCGTTTGGTTTATCCATTAACACGACTCGTCCGCGAGGGACTCTAATCCTCGTGTTTTTACACACGATACTAGCTTTTATTAGAACCATTTCAGGCCAGTGTCTTGGTTTATCCAAATGGACCGTGGTTCTGATATACTAACAGCACTCTCCATAAATTCCCTTGAAAAAAATGGGTATAACTCATTCTATATCAACCACAGCGGATTCCCGAGCACATGGCGTCGCTGAACGGCTCAACCTACCTTATTAGATGACTGCCGTACTCAACTGCAATGTTTTGGAATAACGAAACAAGAGGGGTAGAAAGGGAAAGGGAGGGCAGCGGAAATAAAGGATGTTGAGGGAGCAAAAGAGAAGGTACAAGGGAAAATAACAGGAGTGGAGATAAGTGGTTTTACGAACCATTTATGGTTCTCTGCAATCGAATCGAATTTTCTACTATTGTGAGAAATTCACTATCTTCACCTAAAAGCCAAAAATCTGCCAGACAACATGCTGGCTTGGCAGGAACTTGATTCAAGTACTTTGTTACCGTTCGGTCAACCTGTATCGTCATGATCACAACCCTACCCCAAAATCATCTCGTGCTCCCAGGCTACCTCTACATCCGTCTCTCAAACTCTTATGGATAATCATCTATCTTCCATCCTTAAAGAAACAGTAGATACAACTAACTATGTTATTCTTCAGGCAAGGAATCCAGATTAGATCAATTCAATTACGGAGACCACTCACTTTCGATGAGACTAAAAAACCGTTTAAAACTGCTTCATATCACTCGTTTCATTGGCGTCAAATGAGAATCCACAATCCGATCCGATGATCTTACATATAATCTGACCATGACTTCCAATCTGACATCGAACTACAATCCTAGCATACCGAGAATGTCTTCAAAAGCTGTGAGAGTCCAACCGATTCTCCACCCTCCGTCAACTCATACTGAAGATTCGAAAAGTGTTTCTAAACCCACTATGCGCGCACCCAGAGAAGTTGACCCCCAACATATCGAATCTAATATTCTTCCATCAACGAAGATATCTAGCACCCCCCCCCCCAAATTTCAATAATCGGAGTAACCGGTCTTCGGGTGGTATGCATAAATTAAATGGCCTTTACTTTGCTCCCTGTCCCAATCTACAACACCCATGAGTCGTCGCACGCCCTAAATCTAAAGATTTAGACACTGACTCAACTCGTACAGTGAAAATGAGACTAATCCTCAAACGTAACAAATATCCAGTACGGGTTGTACCAACAACAAGAACTGTTCCGCATATAAGTGACCAAGGACTGAAAAAGGATTATACAAACCGTTCACCTTCAATCGATTTCTCTCCACCGTAAATAATTCTCACAAATATTGTTTCTATCAAACGCCAACACTGTTTCTGAACAGAATACCGATGAATCTATCCATCGTCTGGATCTCCCACTCCCTATCTACCTCCAGAATCTCCTCCCGAATTCCCTGGAACCCTTTAAAGAACTCCCACCGATAAATTCTCATCAAACTAATTCCAGTTTGGGTGGTATTGGTGACTCTAATGCCTATACTACTATCAACAGTAGAAACGATCATTAGAAGATAATGAAACTGAAATTAAGGTATCACGAGACACCTGGAATACTAAGAAATAATGCGTAGTTTTCGAACCTTCGGATCGAAGACGAACGAATTCACCTGATTGCAGCTGTAAAAGCCGGTAAAATCATCAAACAATACGGACAACCTTACGATACGATGAGGCTCACCTATAATAAATATATTACAGAAAAGAAAAATATATCGAGCTACCACAAGAGTCAATCAACTGTTGAAGATGAAAACTTGGGACACTGGACAATATTATGACAGAAAGAAATATACCCTAACAGAGTAATAAACTCATGTTTATCTTCAACAAGAAACGTGATGACCGTACGCATAAGCTAGATTTGTTGCAAGAGGTGAATATTCAGCATCCTGACACTTACGACTCAGGCATGCAACAATACCGTACATCACTATGCATTAAATGACATCCCTGTCACTTGCATTAGACAATAATACTAATTACACAATTAACAATATCTTCGGCATATTTTGTATGCAACATCAAAGAGAAATTTGCATAAGACCTCCAGCCACATTTAGGAATGAATGATAAGTTGATAGTTTGAAGAAATCACTTTATGGATTGAAACAAAGTTGGATCGAACTGGGACGAAACATCAAATCCATCCTGAATAAAACAGTGTGGTATGGAAGAAGTTCGTGATGGTCATAGCGTCTTTAAGCATAAGTCCAAGTAACAATATGTTTTATTTGTTTACGACATGGATTTATTCAGCAAAGTACCTTAAATGGCAAATAAGAAAATCAATAACAACACTCAAGAAACAATACGATACAAGATAATAAATCTGGGTGAAAGTGATAGACGAAATTCAGTACGAACATACTTGTGGCTTAGAAATCAAATATCAAAGGGTAATACATGAAATTTAGGTATGGAAACTCATTAACTGAGAGAAATAAACCCAAATTAACGTACCTTTGAATCAAAAGGAAGAAACCTGTAGCGCTTCCGGTCCAACCAGGTTCTTTATATCGACCAGCGATGAACTAGAAATAGTGAAATGAATAAACGAGAAGTACAGAAATGGCAAAAGTTGATTGGTCTCGCCTTTCATATGTTGATATAAATTTAGATTTGACTTACTATACTACAATCAACACACTTGCTCAACATATACTATTTTCCCCCTCTAGGCAAGTTTTAGACGACATATGATTTGATACAATTCATGTGGTGACACTAAGATAAACAACTGATATGGCACAAAAACAACCGACCGACCAGATAATAAACTAGTCGCAATAAGTGATGCTTCGGTATGGCAACAAACCGATTATAAATCACAAATGGCAACATATATTTACTTAATGGCAAGGTAATTGAGGAAGTCCACCAAGGCTTCATTAACATGTATTCAATACGGAAGCAGAATACAGCGATAAGTGGAATCTGTCCCCATTATTAATAATCTAAGTTTACCTGAATACAAAACTTAACAAGAACCAGTATTAAAGCTTACTTACTGATAGTCAGATAACGATCATTATAATTAAGTCTACCAATGAGAGAAATTTAAAACAGATTTTTTGTGGCACAAAGGCCATGAACTTAGAGATGAAGATCAGGTACTAAGTGAACGTATACTACATCGAGACCAGAAGAACATTGCTGAGTGATGACAAAACCTCCTTCCGATAAAAACATTTAAATAAACGATAGCTAACAAATGGATCATTAGATCTTTACATTATGGGTGGTAGGTTGGAATAGAAATCAACTATCATCTACTACCTAGTATTTACATTACAGTATATTATCATATCCTGGTGTTTGAATATTGACGCAAATGATGAGAAATAGTCATTAAATTAGTGGAACTGAACGCAAGGATTGATAATGTAATAGGATCAATGAATATAAACATATAAAACGGAATGAGGATAATCTAATAATTAGTATGTAGAAATATAGATTCCATTTTGAGGATTCCTATATCCTGGAGGATAACTTATAAAGTATATTCTGTTATAAAACCTACCTATATTAAAATAAAATGCCTTTACACACTTGGATCCCAACAATTAAAAACAAAAAAAAAAATCTCAACATTCCCCATTTCTC	0	PASS	AF=0.444444;CHR2=ref|NC_001136|;END=409870;Kurtosis_quant_start=66.222711;Kurtosis_quant_stop=-1.871655;RE=280;REF_strand=201,149;STD_quant_start=0.485504;STD_quant_stop=186.804998;STRANDS=+-;STRANDS2=189,91,189,91;SUPTYPE=AL,SR;SVLEN=5908;SVMETHOD=Snifflesv1.0.12;SVTYPE=INS;Strandbias_pval=0.0105264;ZMW=240;IMPRECISE	GT:DR:DV	0/1:350:280
ref|NC_001136|	434419	505	TTTTTGAGAAATATGTGAGTTGTTAGATAATTGTTGGGATTCCATTGTTGCTAAAGGCTATAATATTGGTATACAGAATATACTAGAAGTTCTCCTCGAGGATATAGGAATCCACAAAAGGGAATCGATAGTTCTACATAATGTTATTATTTTATCTTCTTTCCTTTTATGCGTTGTCATTCATTATCCTATTACATTATCAATCCTTGCATTTCAGCTTCCATTAGATCGGATGACTGTTTCTCAATCTTTATGTCATCTTCTTACACCGCATGTGATAATATAATATTAAATAGATGATATTAGAGTTCAATTCCAACAATTTTCATTCTAGATAGCGGGAATATTACTGGGTATTCAGTATATCACAACGTCTCTTACAAGATAGAGGATACTACAAGAGGGAAGCAAGAATCATACATGGTAATGTTGTTTTTTCTTCCCCACATTTTTTGTTATCATTCGTTATTTATTATA	N	0	PASS	AF=0.47012;CHR2=ref|NC_001136|;END=434896;Kurtosis_quant_start=70.452639;Kurtosis_quant_stop=59.414782;RE=354;REF_strand=225,174;STD_quant_start=0.411693;STD_quant_stop=0.866840;STRANDS=+-;STRANDS2=197,157,197,157;SUPTYPE=AL,SR;SVLEN=-477;SVMETHOD=Snifflesv1.0.12;SVTYPE=DEL;Strandbias_pval=0.883075;ZMW=288;PRECISE	GT:DR:DV	0/1:399:354
ref|NC_001136|	437151	507	N	AATTGTTGGACTTCATGTTAATAAAGGCAATATACTTATGGTATACAAGAATATCAGTTCCTCTAACTTATATGACATTTTTCTCATACATCTGTTGTGGGAATAAAATCCACTATAGTCTATCAAACTAATAGTGATATTATCAATATATTTAATATACGGTTGTTAAGATGATGCCAGAAGTTATGAGAGCTGTAATCGATGCGTTAGAGGAGGAAGCTGAAACGCAAAGGATGAGAATCGTAATACGATAATGAATTATAAAACATATAAAACGGAATGAGGAATATCGTAAAGTGTATGTAGAAATATAGATTCCATTTTGAGGATTCCTATATCCTCGAGGAGAACTTCTAGTATTTCTGCTCACGACACCAACTATTTAGCTTATGAACCAAGGAAATCCCAACAATTATCTATTACCACATATTATCTCATGTAGCGCTGTGCTTCGGTGACTTCTAGGAAGTCCACACAAACAAGATCGTTAGACGTTTCCGCTTCCCAAAATTCAAGAATTGATAAGGTTCCAATAAGGCTAACTCTCAACAGACAACAACACTGCTTCATCAGCTGTTCCAGAGAACCCCCATAAGCCTCCCTCAACCTGCTTCAGTACAACCTCCACAGAATGGGCCGTACCCACTCAGTGCATGATGACCAAAACCCCAGCCCCCCCCCCAATCCATCTGGTTGGTCATTTTACGGACACCCATCTATGATCGTAGACACCTTATCAAATGTCGCCTATGGTACTTTCCACCTGGCACAATCACGTTTCCGACAGGATCCATCATCAGTTGGAACGCCTGAGCACTCAATCACCTGAGTCAGGTAATACATTTACTTGATTCAATCCAAGCGGGACTTGATAGCCAGTCCACTAAAAAAATATGTCAGACCACCACCAATGTTAACCTCACCTAATGACTTTCCAATTGGGTTAAACATACCATTCAAATTTTTAAAAACTCGAATCTCGGTGGTATTATTCCGAAAGTAAACGGAAACCCCGTACGTCAGCTCATGTGATTGAACTCACTTGATTGTATAACACTTCACATATTTGATCCTCTCAATTCTACCCGACACATGGGCAACGACATCTATCGTTGATATACGGATATCATGAAAATCTTAGTTCCAAAAGGATTGAAAAAAGCAATCTGATCCCAAGAGGCAAACGACATTGTGACCCTGGCAAATTGACAATATAATGGCGTACACTGCAGAGCATTTGAAACAAAAGTCACAAACATTATCGACAGACTGAACCAAAATGGCATTAATATCAATAACAAGGTCGCATGCCACCCCCCCCCCCCCCCCCCCCCCCCCCCCCCCCCCCCCCCCCCCCCCCCCCCCCCCCCCCCCCCCCCCCCCCTCCCGATAATATGAGAGGTCTATCTGGCGAAATAAATTTTTCCGATACAACGTCAGCGACATCTAAATATGACAGTCGCCTGAACGTTCTAGATATCCATGCTATTTATGAGAACAACAGGGATCGAGAACAGCAAACCTAATACAGGAGAATCCCGAGTGAGAGCACGACTGCTTCTCGCAGCTATAACGCATACAACAACCCAAATGATAGCTCGGAATCCTCAAAAAACCAATAATCGAAACGAAACAGCCAATGGGCTAACAATGTATCCAAATCTATAACTCTCCCAGCCGGACAACGCGCCTCCAGCAGTAACTCAAAAGGCAACCGATTCAATCTGAACCAATAAGCCACGAAATTCATCTTAGGCCAGAAATACTGAATCTACAGTAAATCATACTAATCATTATGATATGAAATAACCTGGACACCTACTTCTCGATTAAGCGAGCAGTCTACGCAACCTTATAAGATCTGTTCATCCACCTACACTCAGCATCATTAATCCGGACAAACGTAGTTGATGCCAAAAACAAAAATACCTAACGCCATTGTGACCTACAATTCACTTCCAGGACAACACCAAAACATCAATAAAGGTATTGCACACTCCTACATAAGCCTATGACTTACTAGTTTGAGAATTGGCTGCAGTAGATAGAATCACAGCATGCTTTACCAAAAACGTCTTAGAACGGCTGACGGCACTGTACTTGCACCATCGTAAAATATGGGACTTTTATGGGTATCTAAAAAGTACTTGCTGCAATCAAATTATCTCGTATCCCACCATCAATAATGTCCATAAAGTGAAAGCTACACGCAAATCCTTATCCTTATTCATCGAATGCTTGCGCATGCAGGCACAGGACAATTCGATATCACTTAAAAAGAAACCATCACGTATTTCAACGAATCAGATGTCGGATGGTCTTAGTGCTAGACTATCAATGTCCTGATCGGTTAATCGGCAAAAGCACCAAACACAGACATAGCAAAGGTTCACGACCTAAAATACCAAAATCATCGATAACCTTCAATACATACATACGGAATATTTGGTCCAGTTCACACCTACCAAAAAGTGCACCATCCTATTCATCTCATTTACTGATGAGACAACAAAATTCCGTTGGTTTATCCATTACACGACCGTTCGCGAGGACTCTATCCTCGATGTTTGTATACGATACTAGCTCGTATTAAAAACAAGTTTCAGGCCAGTGTCTTGGTTATACAAATGGACCGTGGTTTGAGGATACAAAAAACTCTCCATAAATTCCTGAAAAAAAAAATGGTATAACGTACAGTGCTTATACAAACACAGCGGATTACCGAGCAACCCATTGGAGTCATGCATCTGAAACGGTATAACAGCTACCTTATTAGATGACTGCCGTACTCAACTCAAGTCGTGGTGACCGAAACCATTTATGGTCTCTTGCAATCGAATTTTCTACTATGTGAGAATTCACTCGCTTCAACCTAAAAGCAAAAAATCTGCAAGAAAACATGCTGGCTTGGCGGACTTGATATCAGTACTTTGTACCTTTCGGTTTCCACCTGTTATCGTCGATGATCACAACCTAACTCAAAATAATCCTCGTGGCATCCAGGCTACGCTCTACATCGTCTCGAACCTATGGAAGAGCATCTACCTTCCATCCTTAAGAAGGACAGGAGCATACAACTAACTATGGTATTTTTCAGGGAAGAAATCCAGATTAGAGCAATTCAATTCGACGCACTCATTTCGATGAAGACTTAAACCGTTTACCGCTTCATCTCATTCGTTCATTGCGCAAATGAGATCCAAGAATCAATGATCTTAAATAGAATCTGACCATGACTTCCAATCCGGCATTTGAACTACATCCTGAGCCAACGAGAAATGTCCTTTCAAAAGCTGTGAGTCCAACGATTCACACCCCGTCAAACTCATACTGAAGATTCGAAACGTGTTCTAAAAACCACTATTTCGCGCACCCAGAGAAAGTTGACCCCAACATATCTGAATCAAATATCTCCATCAAAGAAGAGATCTAGCACCCAAATTTCATCTCGAGAGTACCGGTTCGGGTGGAGCATATTTTTTATATTAACTGGTCCTTTACTTGCTCCCATTCCCAATCTAACACACATGAGTCGTCGCAAGCCGTAAATCTAAAAGATTCAGACACTAAGACTCGTACAGTGAAAATGAGACGTAATCTACAAACGACCAATATCCAGTAGGGGGGGGGCTTTTGGTTACCAACAACACAAACTGTTCCGCAGATAAGTGACCAGAGACTGCGAAAGGATTAACACCGTTCACCTTCAATCGATGCTTCTCCACGGAAAGTAATTCACTACACCACGTCGTTCCTATCAAAACGTCAGATAACCGGTCCTAAGGAGAATACAGAGGAATCTCTTAATTGCTGATCTTCCACTTCCCGATCTGCCTCCAGAACCTCCTACCGAATTATCTAGACTCCTTAAAGAACCTCCACCGAATCAATTCTTTTCTTTATCGTCAAACTAATTCCAGTTTGGTGGTAGTGGGGACTCTAAGCCTATACTACCTATAACGTAATAAAAGATCATTTAGAAGATAATGAAAACCTGAATTAAGGTATCAGAGAACATGGAATCTAAGATATGCGTAGTTTAGAACCTCCGGATACGAAGAAACGAATTCACCTGATTGCAGATGTAACAAGCAGTAAAATCAATCAAACCAATACGGACAAACCTTAAGATACGATGATGCAACACCGATAATAAAGAATAAAGAAAAGGAAAAATAAGAGAAGCATACCACAAAGAAGTCAAACCAAATATTGAAATGAATACTGGACACTGACACCTCTATGACAGAAAGAAATAGACCTAAAAGAGTAATAAATTCAATGTTATTTCAACAGAAAACGTGACGGTATCATTAAAGCTAGATTGTTGCAAGAGGTGATAGTTAAGGAATCCTGACACTTACGACCTAGGCATGCAATCCAATACCGTACATCACTGATGCTTAATGATCCTGTCACTTGCATTAGACAATAAAACTACTATAGTACACCAAGTAGACATATCTTCGGATATTTGTATGCAGACCCTCAACGAAGAATTATACATAAGACATCCACCACAATTTAGGAATGAATGATAAGTTGATACGTTTGAAGAAATCACTTTATGGATTGAAACAAAGTGGAGCGAAAATGGTACGAAACTATAAAATCATACCTGATTAAAACAGTGTGTATGAAGAAGTCGTGGATGGTCATGCGTATTAAGAAGATCAAGTAACAATTTGCTTATCGTTGATGATATGAATTGTTAAGCAAAGACATAAAGCAAATAAGAAAATCAAACAACACTCAAGAAACAATACGATAGCAAAGTAATAAATCTGGGTGAAAGTGAGAACGAAAATTCAGTACGACAACGTTGGCGAGAAATCACACTCTCAAAGACTGGTACATACATGAAATTAGGTATGGAAAAAATCATTAACTGAGAAAATACCCAAATTAACCGTACCTTGAATCCAAACGGAAGAAAACTTAGCGCTCCCGGTCAACCAGGTCTTTAAGATAATGACAGGGATGACATAGAATAGATGAAGATGATACAAAGAGAAGGTAATGACAATTGCAAACGTTGATTGGTCACGCTCATAGCTGGATAGCCAAATGTAGATTTGAATTACTACACATCACACAAGTTGTCAACATTACTATTCCCTCTAGCATTGTTTAGACATGACATATGAGTTAATACAATTCAGTGGACACTAGAGATAAACAAAACTGATATGGCACCAAAAAAAACCACAGAGCCAGATATAAAATAGGTCGCAATAAGTGTTATGATCATATGGTACCAACCATTATTACAAGTCACAAATTGGCCACTATATGTACTAATAGGAAAGGTAATTTTAGAGGAAAAGGTCCACCAAGGCTTCATTAACATGTACTTCAAATACGGAAGCAGAAATACACGGAATTAGTGAATCTGTCATTATAAATAACTGCAGTCAACCTTGGGCAAGAACTTAACAAGAAACCAATTACTTAAAGGAGTACTACCGACAGTAAAATCTACAATCAGTATACTTATATCCATAATGAAGAGAAATGAGAAAAGATTTCGGTCTCAAGCAATGGACTAGAGATGAATATCAGGAAAATCATCTGCACGTAGATATATCGACAAAAAAGAATATTGCAGACGTAAGGACCAACATCGTTCCGATAAAAAACATTCAACTATTAACAAACAAATGGATATTAGACTATTACTTAGGGGTGGTATGTGGAATAAATCCACGATCGTTCTATCAACTAATCGTTATATTATCAATATATTACATATACGTGTAAGATGATGGAAATAAGTTATGAAAGCGGTCATCGATGTGAGAGGAAGCTGAAACGCAAGGATTGCTCATGTAATAGGATCAATGAATATAAACAGATAAAACGGAATGAGGAATAATCGTAATATTGTAGTAGAAATATAGATTCCATTTTGAGGGATTTCCTATATCCCGAGGAGAATGTAGTATCTTCTGTCTACCTAATTATAGCCTCTTATCAACCCGGCATCCCAACAATTATCTAATTACCCACATATATCA	0	PASS	AF=1;CHR2=ref|NC_001136|;END=437155;Kurtosis_quant_start=12.710284;Kurtosis_quant_stop=-0.423419;RE=192;REF_strand=0,0;STD_quant_start=0.692219;STD_quant_stop=50.783651;STRANDS=+-;STRANDS2=121,71,121,71;SUPTYPE=AL,SR;SVLEN=6478;SVMETHOD=Snifflesv1.0.12;SVTYPE=INS;Strandbias_pval=1;ZMW=160;IMPRECISE	GT:DR:DV	1/1:0:192
ref|NC_001136|	437150	509	N	AATTGTTGGAATTCCCATTGTTCATAAAGGCATAATATTATGTTATAAGAATACAGCTTCCTCTAACTTCTATGACAGTTTCTCATACCTTATGTTGTTGGAATAAAACCACTATCGTCTATCACACTAATAGTATATTATCAATATATTACATATACGGTGTGTAAGATGATGACATAAGTATGAGAAGCTGTCATCGATGTTAGAGGAAGCTGAAAAACGCAAGGATTTGATAATGTAATAGGATCACCTGAATCTAAACCTATAACACGGAATGATGACTAATCGTAATATTGTATGTAGAAATATAGATTCCATTTGAGGATTCCCTATATCCTGGAGGAGACTTCTAGTATATTCTTATACCTAATATTATAGCCTTTATCAACAATGGCATCCCAACAATTATCTAATTACCCACATATCTCTCATGGTAGCGGCCTGGGTGCTTCGGTTTACTCTCTAAGGAAGTCCACACAATCAAGATCCGTTAGGACCGTTTTTCAGCTGAGCTTCAAACTTCAAGAATATGATATGCCTTCACTAAGGCTAACCGCACCGACAACAAACACCTGCCTTCATCGCTGTTCCATAGACCCCCATCATGCCTCTCCTCAACCTGCTTCATAACCACCTCCACGAATGGGCCTACCCACATCAGTGCATGATGACCCAAAACCAAGCCAATCCATCGGTGTCCTTTAAAACGGACAAAAGACCCATCTATGATTCCGTATACACTATCAATGTCGCCTATGTACGTCCACTTCCACCTGGGCCGACAATCAAAGTTTTCCGCAGTATCCATCATCGTTGGAACGCATCTGAGCACTCCATCACCTAGTCAGTTAATCCTTACTGATTCATCCTCATCGACTCTGATCTGACATCCACTAAAAAATATGTCAGACCACCACCATGTTAACCTCACCTAATTACTTTCCAAATTGGGTAAAAACATACAACATCAAATTTTTACAAAACTCGAATCTCGGTGGT	0	UNRESOLVED	AF=0.767442;CHR2=ref|NC_001136|;END=437150;Kurtosis_quant_start=9.053604;Kurtosis_quant_stop=9.053604;RE=66;REF_strand=8,12;STD_quant_start=0.000000;STD_quant_stop=0.000000;STRANDS=+-;STRANDS2=39,29,39,29;SUPTYPE=AL;SVLEN=999;SVMETHOD=Snifflesv1.0.12;SVTYPE=INS;Strandbias_pval=0.207332;ZMW=60;PRECISE	GT:DR:DV	0/1:20:66
ref|NC_001136|	463273	514	N	TTTTTGGAAAAAAATCACTATCGTCTATCACTAATAGTTTATTATCAATAATATCTCTACTGTGGTAAGATGATGACATAAGTATGAGAATCTGTCATCGAAGTAGAGGAAGCTGAACGCAAGGATTTTTGGATAATGTATAGGATCATGAATATAAAAACATTAAAAATAAAACGGAATGAGGAATACTCGTAATATTAGTATGTAGAATATAGATTCCTTTTGGAGGATTCCGATATCCTAGATGAAACTTCTAGAGATGCTGTATAACCTATATTATAGCCTTTATCAACAATGGAATCCCAACATTCATCTAACATTCACATAATTTCTCATGTAGCCGCCTGTGCTTCGGTTACTTCTAGAGTCCACACAAATCAAGATCCTTTAGACGTTTCTCTCCAAACGAAGAATGGAGAAGGCTTCCCACTAAGGCTAACTCTCCAGAACAACAAAACCTGCTTCATCAGCCTGTTCCAGAGAACCCCCATCATGCCTCTCCTCAACCTGCTTCAGTACCACCTCCACAATGGCCGTACCCACAGCAGTTCATGATGACCCAAAACCAAGCCAATCCTCTGGTTGGTCATTTTAACTGACCCACCCATCTATGATTCCGTATACACCTATCAAATGTCCCTATGTACTTCCACCATGGGCCACAATCACAGTTTCCGCAGTATCCCATCTCATTTGGAACGCCTCTGAGCACTCCATCACCTGAGTCAGTTAATACATTTACTGTATTCATCCTCACGTACTCTGATATGAACATCCACTAAAAAATATGTCAGACCACCACCATTTAACTCACCTCATGACTTTCAAATTGGGTTAAACATCCATCACATTTTAAAAAACTCGATCTCGGTGGTATTATTCACGACAGTAAACGGAAAACCCTTACGTCATATCACTGATATGAACTCACCTTCTTGTTAACCTTTCAAATATTTGCTCCCTCTCAATTCCTAAACCTCCCTGGGTCAAGACATCCTATCCGTTTGATTATACGGATATCATGAAGAATTCTTTCCAAAGTATGAAAAATGCATCCTGATACCCAAGAGCAAACGACCTTGTGACCCTGGCAATTTGCAATATAATGGCAGTACACTGCAAGATGCATTTGAAACAAAGTCCCAAACATTATCGACAGACTGAACACTAATGGCTTCATATCAATAACACGGTCTCATGCCAATTAATTTATGAGCTGTCTCTCTGCGAATATAAATTTTTACGCTACACATCGTCATCGACATCTAAAATATGAAACCGTCGCTTAACTGTTCTTATATCCATGCTATTTATGAAGAACAACAGGGATCGAGAACACAACCTAATTACAGGAGAAATCTAGTGATGAGAAGACTGATTCCTCGCAGCTATACGAATACAACCAAACCCAAAGTTAATAAGCTCGGAATCCTCAAAAAACAAATAATTTCGAATCTAAAAAACAGCCAGGGCTCACAAATGTATCCACATCTAATCACTCGTCCCAGCACGGACAACGATTCCATAGTAAATCAACTACTGAACCGATTCAATTGAACATAGCCAGACTTCACCTTAGCCAGGACTTACTGAATCACGGTAAATCACACTAATCATTCTGATGATGAACTCCCTGGACACCTCCTTTCTCGATTCAGAGCATCACACCCTATATAATCTGCTCATCCATACACTCCGCATCATCTAATCCTGACATAACCGTAGTTGATGCTCAAAAAAGAAATATCCAATTAACGCTATTGGTGACCTACAATTTCACTTCCAGGACAACACCAAAACTCAATAAGGTATTGCAACACTCCTAACTAGCCTAAGACTTACTCGTTTGAATGAATTGGCTGGCAGTAATATCACAGCATGCTTTACCAAAAACGTCTTAGAAGATCTGACGGCACTGTACGTGCACCTATCGTACAATATGGAGACTTTACTGGGTATCTAAGGTACTTGCTTCCATCAAATATCTCCGTACCCACCATCATACTGTCCATACAAGTGAAAGTACCCGCAACTATCCCTTATCCTTTCATTCATCGTAATGCTTGCGGCATGCCAATGCAAACAGAACAATTCGATACTCCCTTAAAAATAACACCATCACGTTATTTTAACGAATCAGATGGCGACTGGTTAGTGCTTTGACATCAATGTCCTGATTGGTTTATCGGCAAAAGCACCACACACAGACAATCAAAGGTGCACTACTAAAATCCAAATTCATACTACCCTTGCCAACACCTACATACTGACATTTTGGTCCAGTTCACAACTTCCAAAAAAGTGCACCATCCTATTTCCATCTCATTTACTGATGAGACAACAAATTCCGTTGGGTTTATCCCTACACGACCGTCGCGAGGACCTCTATCCTCGATGTTTTTAAACTCCTCCTAGCTTTTATTAAGAACCAGTTGCGGCCATGTCTTGTTATACAAGGACCGTGTTCTGATATATACAGAACTCTCCATACTTCCTTGAAAAAATGTATAACTCCATCTATTACAACCACACGGATTCCTAGCACATGATGCGCTGAACGCTCACCGTACCTTATTAGATGACTCCGTACTCAACTGCAATGTAGGGGGTTACAGAACACATTTATGGTTTTCTGCAATCGGAATTTTCTACTATTGTGAGAAATTCACTTCTTCACCTACAGCAAAAATCTGCAAGACACCATTGCCTGCTTGGCAGGACTTGTATCAGTACTTGGTTACCTTTCGGTCACCTGTTATCGTCAATGACCAACCCTACTCCAAAATACATCCTCGTGCATCCCAGGCTACGCTCTACATCCGTCCTCGAAACTCTTATGGATATATCATCTATCTTCCATCCTTAAAGAAGACGAGATACCAACTACTATGTTATCTTCAGGGCACGGAATCCAGAGTAGATCAATTCAATTACGACGCACTCACTTTCGATGAAGACTTAAACCAGTTTAACGCTTTCATATCATCGTGCCTTGCGTCCAAATAGATCCAACATCGATGATCTTAAACATAGAATCTGACCATGACTTCCAATCTGACACGAACTACCCTCCTGAGCAACCGAAAATGTCCTTCAAAAGCTGTGAGTCCAACCGATTCTCACACACTCCGTCAACTCATACTGAAGATTCGAAACGTGTTTTAACCAATATTCGCGCACCCAGAAAGTTGACCCCAACATATCTGAAATCTAATATTACTTCATCAAAGAATAGGATCTACACCCCCCAAATTTCGCAATATCGAGAGTACCTGAGGTTCGGGTGGTATGCGCATAAATTAAATGTTCCTTTCTTGCTCCATGTCCCAATCTAACACACATGAGTCGTCGCACGCCAGTAATCTAAAGATTTCAGACCTCAGACTCGTAACAGTGGAAAATGAGACTAATCATACAAACGTACCCAATATCCCCGTACGGGTGGTACCAACACAAAACTGTTCCGCAATAAGTGACCAAGAGACTGAGAAAGGATTATACCCCGTTCACCTTCATCGATGCTTCTCCACCGGAAATAATTCTCTGCACAATATTGTTCCATCAAACGCCCATACTGTTTCTGAACCGAATACCGAGGAAATCTAATCATCCTGACTCCCACTCCCTGATCTACCTCAAATCTCCTACCGAATTCCCTGACCCATTTAAAGAACTCCCACCGATGCAATTCTCGTCAAACTAATTCCATTCTTGGGTGTTAATTGGTGACTCTAATTCCTATACTACTATCAACCGTAAGAAAAGATCATTAAAGATAATTAAACTGAAATTACGGTATCACGAGACACATGGAAACTAAGAATATGCGTAGTTTAGAACCTCGAGATCGAAGAAACGAATTCACCTGATTTTCGCTGTAAAAGCAGTAAAATCAAATCAACCAATACGGACAACCTTACGAGACGATGAGGCATCACCTATAATAAGAATATTAAATAAAAAGAAATATATCGCGTCATACCACAAAGAAGTCAATCAACTGTTTAGATGAAAACTTGGAACTGACTAATATGATGACAGAAAGAATAGACCCTAAAAGAGTATAAACTCAATGTTTTCTTCAACAAGAAACGGGACGGTACTCATAAAGCTAGATTTGTTGACAAGAGGTGATATTCAGCATCCTGACACTACGACGCAGGCAATGCAATCCAAGACCGTACATCACTATGCATTAATGTGACATCCCTGTCACTTGCATTAGACAATCAACTACTATACTTATCACAATAAAGACATATCGTCGGCATATTTGTATGCAACATCAAAGAAGAATTCTACATAGACCTCCACACATTTAGGAATGAATGATAAGTGATACTTTTACGAAAGCCCTTTATGGAATTGAAACAAAGTGGAGCGAACTGGTACAAACGATCAAATCATACCGATACAACAATGTGGTATGGAATACAAAAGAAGTTCGGTGGATGGTATGCGTATTTAAAAACAGTCAAGTGACAATTTGTTTATTCTTAGATGATAGGTATTGTTTAGCAACAATCTAATTCAACAAAGAATTATAGAGAAGCTTAAGATGCTAAATACGACCCAGATTATAAATCTAGGCCGAAAGTGATAGGAAATTCAATATGACATTCTGTGGCTTGAAATCAAAATACCAAAGAGTTAAATACATGAAATTGGGTATTGAAACTCCATTAACTGAAAAAATTACCCAAACTAACGTACCTTTTAAACCCAAACACACAAGGAAGGAAACTAGTGCTCCAGGGTCAACCCGTCTAATATAGACACAGCACGAACTAGAGCTAGAATAAGAAAAAAAAAAAAAAAAATGATTTACAAAATATAACAAGGTCCATAAATGCAAAAGCTGATAGGTCAGCCATCATTGTTGGATATAAACTTAGCGATTTGTACCTTTAATACTTACTCAACAACTTGCAACAACATATACTATTTCCGTCCAAGCAAGTGTTAGATATGACAATGATTGATACAGTTCCTATAAATAACAGAAAATACATCATAACAGATAAGCAATTAATCTGGCCAAAAGCAAACCTGTTAAGCCACCAAATAAATTAGTTGTTATAAGCGATGCCTCTTATTGCAAACAACCGTTTAAAATCACAAATTGGCAAACATATATTACTTAATGGGAAAGGTAATTGGAAGGAAATCCACCAAGGCTCATTAACATGTACTTCAACTACGGAAGTCAGAAATACACGCGATAAGTGAATCTGTCCCATATTAAATAATCTAAGTTACCTGATAACAAGAACTTGACAAGAAACCAATTACCAAGGGAATTACTAACCGACAGAAATCTACATCAGGATATTATTCCAATAATGAAGAGAAATTATGAACAGATTTTTTTTGTACTAAAGCAATGAGATTTAGAGATGAAGTTCAGGAAATCATCTGCACGTATGCTATATCGAACCAAAGAATATATTGCAGACGTAATGACCAACTCTTCCGAAAACATTCAAAACTATTAACAAAACAAATGGTTCATAGATTCTATTACATTATGGGTGGTATGTTTGGAATAAAAATCCACTATCGTCTATCAACTACTAGTTAGATTATCAATTTTATATTATCAGATACGGTTTTAAGATGATACATAATTATGAGAAGCTGTCATCGAAGTTAGAGGAAGCTGAACGCAAGATTGAATAATGTCATAGGATTCAATGAATATAACATATAAACGGAATGAGGAATAATCGTAATATAGGTATTAAAATATAGATTCCATTTTGAGATTCCTATATCCTAGAGAGAACCTAGTATATTCTGTATACCAATATTATAGCCTTTATCAACAATGGAATCCCCAACAAATTATCTCAACATTCACATATTTCT	0	PASS	AF=0.453313;CHR2=ref|NC_001136|;END=463272;Kurtosis_quant_start=33.511014;Kurtosis_quant_stop=-1.894817;RE=301;REF_strand=230,133;STD_quant_start=0.141421;STD_quant_stop=563.819540;STRANDS=+-;STRANDS2=204,99,204,99;SUPTYPE=AL,SR;SVLEN=5899;SVMETHOD=Snifflesv1.0.12;SVTYPE=INS;Strandbias_pval=0.289759;ZMW=249;IMPRECISE	GT:DR:DV	0/1:363:301
ref|NC_001136|	476334	518	N	AACTAGTAGGCCTAAGCACATCTGGAGATAATAATTTCCATCCTT	0	PASS	AF=0.486294;CHR2=ref|NC_001136|;END=476333;Kurtosis_quant_start=70.068088;Kurtosis_quant_stop=22.554904;RE=479;REF_strand=252,254;STD_quant_start=3.081189;STD_quant_stop=1.976854;STRANDS=+-;STRANDS2=241,238,241,238;SUPTYPE=AL;SVLEN=42;SVMETHOD=Snifflesv1.0.12;SVTYPE=INS;Strandbias_pval=0.898603;ZMW=362;PRECISE	GT:DR:DV	0/1:506:479
ref|NC_001136|	513689	537	N	<DEL>	0	PASS	AF=0.718654;CHR2=ref|NC_001136|;END=519654;Kurtosis_quant_start=29.578027;Kurtosis_quant_stop=24.116325;RE=470;REF_strand=96,88;STD_quant_start=0.195698;STD_quant_stop=1.018969;STRANDS=+-;STRANDS2=238,232,238,232;SUPTYPE=SR;SVLEN=-5965;SVMETHOD=Snifflesv1.0.12;SVTYPE=DEL;Strandbias_pval=0.728836;ZMW=338;PRECISE	GT:DR:DV	0/1:184:470
ref|NC_001136|	544681	549	AAAAGGAGTTGAAATTAAAAATAATAATAAATAATGATATAAAAATTATAAGTTTCTCCTTTCGGAACTAAAAAATAATATTAATAATAATATATAAATATTATATCTTTTTTATAATATA	N	0	PASS	AF=0.490891;CHR2=ref|NC_001136|;END=544802;Kurtosis_quant_start=10.695924;Kurtosis_quant_stop=10.295062;RE=485;REF_strand=256,247;STD_quant_start=0.213201;STD_quant_stop=0.440698;STRANDS=+-;STRANDS2=248,237,248,237;SUPTYPE=AL;SVLEN=-121;SVMETHOD=Snifflesv1.0.12;SVTYPE=DEL;Strandbias_pval=0.94932;ZMW=365;PRECISE	GT:DR:DV	0/1:503:485
ref|NC_001136|	645502	589	N	<DEL>	0	PASS	AF=0.957717;CHR2=ref|NC_001136|;END=651420;Kurtosis_quant_start=35.754168;Kurtosis_quant_stop=65.134783;RE=453;REF_strand=16,4;STD_quant_start=0.970813;STD_quant_stop=1.446693;STRANDS=+-;STRANDS2=231,222,231,222;SUPTYPE=SR;SVLEN=-5918;SVMETHOD=Snifflesv1.0.12;SVTYPE=DEL;Strandbias_pval=0.0116661;ZMW=335;PRECISE	GT:DR:DV	1/1:20:453
ref|NC_001136|	668297	592	N	TGAGAAATGGGTGAATGTTTGAGATCATTGTGGGATTCCAGTTGTTTGCATAAGGCTATAATATTAGGTATACAGAATATACTAAAGTTCTCCCTCGAGGATTTAGGATCGCATAAAATTGAATCTTGCAATTCTACACAATCATAAATATTATTATCATCGTTTATATGTTAATATCTTGATCCTTACATTATCAATCCTTGCGTTTCAGCTCCACTAATTTAGATGACCTATTTCTCATCATTTGCGTCCAGCTTCTAACACCGTAATGAAATATACTATGTAACGTAAATCGAGTTTATTAGATTATATTGATTTTTATTCCAACATACCACCCATAAGTATCGATCTCATGAATCCATTTGTTTGTTAATAGTTAAATGTTTTTTATCGAAGGTTTTGTCATCACATCAGCAAGTTCTTCTTGGTTCTCGATGTAGTAATACGTATAAATTATTACCTGTACTTCATCTCTAGTCTCATGCCTTTTGCCAAAAAATCTGTTTCTAAATTTCTCTTCATTGGTAGACTTAATATACTGAGCCGTTGATCTACTACAGTAAAAAAAAAAGTAACCTTGTAATAATTGGGTTTCTTGTTACTTTTCTTGCACAAGTGACTGAGGTTATTCATAGCGTATAGCTTCACTGACTGCTTTATTTCTGCTTCTGTATTAAGTCATTTTAACGAAGCTTTGTCGACTTCCTCCAATCACTTTTTCCGTTGAGTAGGAAAATGTTACCAATTTGTGACTTGTAATATGGTTGTTACCATTGAAGATCGCTTATTGCGACTATTTTTATTATCTGGCTTTGTAGGTTGTGTTTTTGTGCCATCTTAATTGTTTATCTCTAGTGTCTCCACATGAATTGGAATTAACTCTATGTCAATGTCTTAAAACTTGCCTAGAGGGGGAATAGTTTGTTGAGCAAGTGTGTTGATGTAGTATAGTAAGTCACATCTAAATTTCTAGCCACATATGAAGCTAGACCCACAACTTTTTGGCCTTCATGTACCTTCTCTTTGTATTCATCTTCATCTATTTCGTTTTCATCCTGGTCTATATAAAGACCTGGTTGACCTGAAGCGCTAAGTTTTCTTCTTTGGATTCAAAAGGTACGTTTAATTTGGTATTGTCTCAGTTATGAGTTTTCATACCTATTTCATGTATTTACCTCTTTGATATTTGATTCTAACCAAGGATGTCGTACTGAATTTCGTTTATCACTTTCACCAGATTTATTATCTTGTATCGTATTGTTTCTTGAGTTTGTTATGATTTTCTTATTTGCATTTAAGTCTTTGCTGAACATATCTATCATCAACGAATAATCAAATTGTTACTTGACTATTCTTAAATACGGCATGACCATGCCACGAACTTCTTCCATAACCACACTGTTTTTATCAGGTATGATTTGATAGTTTTCGTACCAGTTTCCGCTCCACTTTTGTTTCAATCCATAATGTGGATTTCTTCAAACGTATCACTTATCCTTCATTCCTAAATGTGGTGGAGGTCTATTATAATTCTTCTTGATTTTGTTTTTTGTTTTTTTTTTTTTTTTTCGCAGACAAGATATGTCCGAGATATTCTAATTGTGTAATATATAGTTTAATTGTCTATGCAATTGGACAGTGATGTCATCACGCTAATGATTACATGTGATTGGCCTACCTGTATCTTACGTATCATGATGCTGAATGTCACCTCTTCAACAAATCCTAGCTTTAATGAGTTTCCGTCACGTTTCTTGTTGAAGATAAACATTGAGTTTATTACTCTTTTAGGGTCTATTTCTTTTCTGTCAAATATTGTCATGTCCCAGTATTCATTTTTCATAGTTGGTTGACTTCTTTGTGGTATCCTCGATTATTTTCTTTCTTTAATATTCTTTATTTTCGGTGATTGCCTCATCGTATCGTAAGGTTGTCCGTATGGTTTGGATTGAATTTTACTGCTTTTAACACTGCAATCAGGTGAATTCGTTTCTTCGATCGCGGAGGTTCTAAACTACGCATATTCTTAGTATTCCATGTGGTCTCTGATACCTTATTTCAGTTTCATTATCTTCGAAGATCTTTTCTTACGTGATAGTAGGATAGGCATTAGAAGTACCAATACCACCCAAACTGGAATTAGTTTTGATGGCGAATTTATCGTGGGAGTTCTTTAAATGGGATCAGGGAATTCGGTAGAGATTCTGGAGGTAGATCAGGGAGTGGGAATCAGTCGATGCTAGATCCTCGGTATTCGGTTCAGAATCAGTTTTGGCGTTTTGATAGGAACAATATTTTCGATGAAATTATTTTCCGGTGGAGAAGCATTCGATTGAAGTGAACGGTGTATAATCCTTGTCTCAGTCCTCTTGGTCACTTATCTGCGGACAGTTTTGTTGTTGGTACCACCCTACTGGATTTGGTACGTTGTATGATTAGTCTCATTTCACTGTACGAGTCTGAGTGTCTGAAATCTTTTAGATTTCTGGCGTGCGACGATCATGTGTGTTAGATTGGGACCTGGGAGCAAGTAAGGAACATTAATTATGCATACCACCCGAACCGGTACTCTCGATATCGGAAATTTTTTTTTTTTTTTTTTTTTTTTTTGTTTGTTTTTTTGGGGGGGGCTGAATGCTCTTCTTTGATGGAAGAATATTAGATTCGATATGGTTGGGGTCAACTTCTCTGGGTGCGCGAATAATTGGTTTAGAAACACGTTTCGAATCTTCAGTATGAGTTGACGGAGGTGTGGAGATCGTTGGACTCCCAGCTTTTGAAAGGACATTTCTCAGGTTGCGCGGATGTGTTTCGATTTCAGATTGGAAGTCATGGTCAGATTCTATGTTAAGATCATCCGCATTTGTTGGATCTCATTTAGACTCAATGAAGCGATTTGATATGAGCAGTTAAACGGTTTAAGTCTTCAGCGAAAGTGAGTGCGTACTTAATGAATTGATTAATCTGGATTCCTTGCCGGAAGAATAACATAGTAGTTGTTCTACTTCTTCTTTAAGGATGAAGATAGATGAATACCATAGAGTTTTCGAGACGGATGTAAGCGTAGCCTGGATGCCACGAGGATGTATTTTGGAGTTAGGTTTTGATCATTGACGATAAAGGTTGACCGAAAGGTACCAAGTACTGATATCAGTCCTGCCAAGCCAGCATGTTGTCTGCAGATTTTTTGCTTTTAGGTGAACGAGTGAATTTCTCACAATAGTAGAAAATCGATTGCAGAACCATAAATGGTTCGGTAAACCACTACTTTGCAGTTGAGTACGGCAGTCCTCTAATAAGGTACGGTTAGCCGTTCAGCGACTTCCATGTGCTCGGGAATCCTGTTGTTGTATACAGGAGTTATACCATTTTTTGTTTTTTTCAAGAATTTATGGGAGTTCGTATATACTCAGAACCACGGTCCATTTGTTTAAATAACCAGCCTGGCCCTGAAACTGTTTTTAAAAAAGCTATTCGTAAGTAAAAACATCGAGATAGAGTCCTCGCGCGGTCGTGTAATGGATAAACCCACGAATTTTGGTTGTCTCATCAGTCAATGAGATGAAATATGATGGTGCACTTTTTGGTAGTTTTGACTGAAACAAATTATGTCATATGTAGGTATTAACGGGTTCGTATGATTTTTGGTATTTAGTCGTGAACCTTTGATATTTCTGTGTTTGTGCTTTGCCGATTAAAACAATCGACATTTTGATAGTCATAGCACTAGAACCAGTCGACATCTGACTTCGTTAAATATGTGGTGTTATTTTTAAGTGAGTATCGAATTGTCTGTGCATTGGCATGCGCAAGCATTCGATGTAATGAAAGGATAAGGATATTTGCGTGTACTTCACTTGTAATGGACATTACTTGATGGTGGGTACGGAGATATTTGATGGACGCAGTACTTTTTAGATACCCAGTAACAGTCTCCATATTTTTACGATAGGTTCAGTAACAGTGGTCCGTCAGACCGTTCTAATACGTTTTTGTAAGCATGCTGGTGATATCTACTGCAGCCAATCATTCAAACTGAGCAGTCATAGGCTACTGTTCGGAGTGTGCAATACCTTATTGATGTTTTGTGTTGTCCTGGAAGTGAATGTAGGGTCACAATGCGTTAATTGGTATTTTCTTTTTTGATCATCAACTACAGTTTAATGTCAGGTTAGATTATGCTGAGTGTATGTGATGAGCAGAATCTTATAAGGGTTCGTGATGCTCCTGAAGCGAGAGGGGTGCCAGGAGTTCATCATCAAATGAGTATATGATTTACTGTAGATTCCGTATTTGTCTGGCCTAATATGAAGGTCGTGCTTATTTTTCAATTGAATCGGTTCAGTAGTGTTTGATTTACTGATGGAATCGTTGTCCGTGCTGGAGAGGTTATTAGATGTGATACTTTGGAGCCCTGGCTGTTTTCGATTTCGAATTATTTTGTTTTTTGAGATTCCGAGCTATAACTTTGGGTTGTGTATTCGTATAGCTGCGAAATCATTCTTCTCATCACTCGGATTTCTCCTGTAATTAGGTTACTGTTTCTCGATCCCTGTTGTTCTTCATAACTAGGCATGGATACTAAGAACATTTCAGCGACTGTCATATTTAGATGTCGATGACGTGTGTAGCGTACAAAATTTATATTCCGCCAGATAGACTCTCATATTTAATTGGCAATGCGACTTGTTATTGGATGAATGCCATTATTGTTCTTCTGTCATTAATGTTTGTGACTTTTGTTTCAAATTCATCTGCAGGTTGTACTGCCATTATATTGCAAATTTTGCCAGGGTCCACAATGTCGTTTGCCTCTGGGTCATCAGATTGCCATTTTTTCATACTTTGGAAAGAATTTTCCATGATATCCGTCTAATCAACGATAGGATGTTTTGACCCAGGTAGGTAGGAAGTGAGAGTGAGCCAAATATTTGAAAAGTGTTATACAAGAAGGTGTAGTTCATCATCAGTGATTCTGACTACGGGGTTTTCCGTTTACTGTCGGAATAATACCACCAGATTTCGAGTTTTGTAAAAATTTGATTTATGTTTTAACAACCCTTTGGAAAGTCATTAGTAGGTTAACATTGGTGTGGTTCTGACATATTTTTTAGTGATGTCATATCATAGTCCGCTGAGGATGAATCGTAAATGTATTACCTGACTCAGTTATGAGTGCTCGAGGCGTTCCAACTGATGGATGGATCGCGAAACTGTGATTGTGGCCAGGTGGAAATTCATGGCGACATTTTTGATAAGTGTATACGGAAATCATAGATGGTGTCGTAAAATGACCAACCGATGGTTGTCTTGGTTTTGGGCTCATCATGCCCTGCTGTGGGTACGCCCATTCTGTGGTTGAATGTGACTGAGCAGTTTGAGGAGAGGCATGATGGGGGTTCTCTGGAACAGCTGATGAAGCAGGTGTTGTTGTCTGTTGCGATTTAGCCCTTAGTGGAAGCCTTCTCAATTCTCTGTTTTGGAATCTGAAACGTCTACTGATCTTGATTTGTGTTGGACTTCCTTAGAGTAACCGAGCACAGGCGCTACCATGAGAAATGTGATGTTTGAGATATTGTTGGGATTCCATTGTTGATAAAGGCTATCATATTAGGTATACAGAATATACACTAGAAGTTCTCTCGAGGATTTAGGAAGCCATAAAAGGAATCTGCCATTCTACACCATTCTATAATATTATTTATCATCGTTTTTAATATGTTAACATATTCATTGATCCTATTACATTATCAATGCCTTGCGTTTTCAGCTTCCACTAATTGAGATGACTAGTTCTAATCTTTGCTCCTTCTAACCCGTATATGATAATATCTAGTAACGTAAATATATTATAGATGATAGTTTGAATTTTTATTCCAACAGAG	0	PASS	AF=0.495536;CHR2=ref|NC_001136|;END=668296;Kurtosis_quant_start=40.141178;Kurtosis_quant_stop=-1.687025;RE=222;REF_strand=132,94;STD_quant_start=0.164399;STD_quant_stop=97.305546;STRANDS=+-;STRANDS2=150,72,150,72;SUPTYPE=AL,SR;SVLEN=5972;SVMETHOD=Snifflesv1.0.12;SVTYPE=INS;Strandbias_pval=0.0504918;ZMW=196;IMPRECISE	GT:DR:DV	0/1:226:222
ref|NC_001136|	871816	649	N	<DEL>	0	PASS	AF=0.949074;CHR2=ref|NC_001136|;END=877785;Kurtosis_quant_start=67.141641;Kurtosis_quant_stop=35.162772;RE=410;REF_strand=9,13;STD_quant_start=0.636300;STD_quant_stop=0.000000;STRANDS=+-;STRANDS2=211,199,211,199;SUPTYPE=SR;SVLEN=-5969;SVMETHOD=Snifflesv1.0.12;SVTYPE=DEL;Strandbias_pval=0.385547;ZMW=307;PRECISE	GT:DR:DV	1/1:22:410
ref|NC_001136|	871816	650	N	<DEL>	0	PASS	AF=0.684932;CHR2=ref|NC_001136|;END=884222;Kurtosis_quant_start=5.227140;Kurtosis_quant_stop=19.216452;RE=50;REF_strand=10,13;STD_quant_start=0.663325;STD_quant_stop=0.600000;STRANDS=+-;STRANDS2=30,20,30,20;SUPTYPE=SR;SVLEN=-12406;SVMETHOD=Snifflesv1.0.12;SVTYPE=DEL;Strandbias_pval=0.213956;ZMW=48;PRECISE	GT:DR:DV	0/1:23:50
ref|NC_001136|	878300	651	N	<DEL>	0	PASS	AF=0.948775;CHR2=ref|NC_001136|;END=884222;Kurtosis_quant_start=68.549282;Kurtosis_quant_stop=23.465786;RE=426;REF_strand=10,13;STD_quant_start=0.685189;STD_quant_stop=0.616670;STRANDS=+-;STRANDS2=218,208,218,208;SUPTYPE=SR;SVLEN=-5922;SVMETHOD=Snifflesv1.0.12;SVTYPE=DEL;Strandbias_pval=0.52527;ZMW=320;PRECISE	GT:DR:DV	1/1:23:426
ref|NC_001136|	945955	673	TGTTGTATTACGGGCTCGAGTAATACCGGAGTGTTTTGACAATCCTAATATAAACAGTCTTAGGGAAGTAACCAGTTGTCAAAACAGTTTATCAGATTAATTCACGGAATGTTACTTATCTTATATATTATATAAAATATGAATCATACTAAGTGGTGGAAGCGCGGAATCTCGGATCTAAACTAATTGTTCAGGCATTTATACTTTTGGGTAGTTCAGCTAGGGAAGGACGGGTTTTGTCTCATGTTGTTCGTTTTGTTATAAGGTTGTTTCATATGTGTTTTATGAACGTTTAGGATGACGTATTGTCATACTGACGTATCTCATTTTGAGATACAACACCTCG	N	0	PASS	AF=0.500996;CHR2=ref|NC_001136|;END=946301;Kurtosis_quant_start=108.961144;Kurtosis_quant_stop=37.204493;RE=503;REF_strand=252,249;STD_quant_start=0.000000;STD_quant_stop=0.528095;STRANDS=+-;STRANDS2=254,249,254,249;SUPTYPE=AL,SR;SVLEN=-346;SVMETHOD=Snifflesv1.0.12;SVTYPE=DEL;Strandbias_pval=1;ZMW=359;PRECISE	GT:DR:DV	0/1:501:503
ref|NC_001136|	1023137	692	TGTTGTATCTCAAAATGAGATATGTCAGTATGACAATACGTCATCCTAAACGTTCATAAAACACATATGAAACAACCTTATAACAAAACGAACAACATGAGATAAAACACGGCCTTCCCTAGCTGAACTACCCAAACGTATAAATGCTTGAACAATCAGTTTAGATCCGAGATTCCGCGCTTCCACCACTTAGTATGATTCATATTTTATATAATACATAAGATAAGTAACATTCCGTGAATTAATCTGATAAACCGTTTTGACAACTGGTTACTTCCCTAAGACTGTTTATATCAGGATTGTCAAGACACTCCGGTATTACTCGAGCCCGTAATACAACATACAAA	N	0	PASS	AF=0.491718;CHR2=ref|NC_001136|;END=1023483;Kurtosis_quant_start=48.953939;Kurtosis_quant_stop=86.873595;RE=475;REF_strand=246,245;STD_quant_start=0.662434;STD_quant_stop=0.923212;STRANDS=+-;STRANDS2=235,240,235,240;SUPTYPE=AL,SR;SVLEN=-346;SVMETHOD=Snifflesv1.0.12;SVTYPE=DEL;Strandbias_pval=0.847205;ZMW=346;PRECISE	GT:DR:DV	0/1:491:475
ref|NC_001136|	1095767	714	N	CCTATATTACGATCTATTCTTAGTCTAAATTGTACCAATCGTATCCTTTTTTATCTCAATCGTGCGTTTCAGTTGCTCTTTAAATTTGATAAACGCATTCTTATCATTTATGTCATTTATACATCATATTGATAAGATTCGTCACCTTGAATGCTCATCAAGAAACGATAAGTTGTTGTAATTTAACAGTAACTCTTG	0	PASS	AF=0.55627;CHR2=ref|NC_001136|;END=1095766;Kurtosis_quant_start=9.697511;Kurtosis_quant_stop=-1.052563;RE=173;REF_strand=61,77;STD_quant_start=0.107833;STD_quant_stop=5.289305;STRANDS=+-;STRANDS2=86,87,86,87;SUPTYPE=AL,SR;SVLEN=198;SVMETHOD=Snifflesv1.0.12;SVTYPE=INS;Strandbias_pval=0.361449;ZMW=148;PRECISE	GT:DR:DV	0/1:138:173
ref|NC_001136|	1206705	750	N	<DEL>	0	PASS	AF=0.998062;CHR2=ref|NC_001136|;END=1212622;Kurtosis_quant_start=62.732056;Kurtosis_quant_stop=88.370683;RE=515;REF_strand=1,0;STD_quant_start=1.645652;STD_quant_stop=0.918890;STRANDS=+-;STRANDS2=258,257,258,257;SUPTYPE=SR;SVLEN=-5917;SVMETHOD=Snifflesv1.0.12;SVTYPE=DEL;Strandbias_pval=1;ZMW=374;PRECISE	GT:DR:DV	1/1:1:515
ref|NC_001136|	1307967	774	TGTTGCAGTATCCTCGACGTACACGTCTTCACCATCAGCACCTGTTGCAATATCCTCAACGTACACGTCTTCACCATCGGTACCTGTTGCAGTATCCTCGACGTACACGTCTTCACCATCAGCACCTGCTGCAATATCCTCAACGTACACGTCTTCACCATCGGCA	N	0	PASS	AF=0.46802;CHR2=ref|NC_001136|;END=1308135;Kurtosis_quant_start=-1.905969;Kurtosis_quant_stop=-1.885239;RE=461;REF_strand=264,260;STD_quant_start=48.739904;STD_quant_stop=52.713912;STRANDS=+-;STRANDS2=228,233,228,233;SUPTYPE=AL,SR;SVLEN=-168;SVMETHOD=Snifflesv1.0.12;SVTYPE=DEL;Strandbias_pval=0.798499;ZMW=348;IMPRECISE	GT:DR:DV	0/1:524:461
ref|NC_001136|	1466399	812	TAATTGAATTGTTTCTTCAAGTTTTTTTTTTTTTTTTTGAATCGTGATTTCTGCTTTAACACCAGAAATCAAGAACTCTTTTCCAGTATGGTCCGTTTCTTAATCTCTCTTTATATTCTTCATCTTCTTGTTTTAATAATTCTTCATCAAAGATGTTTCTATGAGAAACTAAGTCTACTTTATCAGCGGGAATGAATAAACTCCAATCTTTTTTCCAAACTTTGTAAAAGATGTATAAAGCAATCCAGATTGGCATAGCCAAATAATTCTCAAAAAATGATTGGGCACTTAACTTACCTCCTCCACCAATTGGGGCAATGGCAACCCAAAATTGGGCGATTAAAGCTAACACCATCATAAGGACAGCGTAAGCCGACCCCCAGACACCGACTTGAGATTTATAACCAACCTCTCCTAAGGACCTTCCTTGCACTTTCATAGCTCTTCTAAACCTAATGTGAGACAAACAAATGGTAATCCACGTGAATAATTGAGACAAACCGGAGATTGCTAACAACCAGGTGAAAACGTCCTCTTCCTTTTTAGATGAGGCACAGAATGCAATGACACCAAATAATGCACTGACAAGCATAGCAGCAGCAGGTCTACCTTCCCTATCGATGTAATCGAAACATTTGGGTGCATTACCTTGTTTGGCCAACGACATCAAAATACGAGAACTGGTATAGAAGGCACCGTTAGCAACGGAAAGAACAGACAACAGGATGACAGCGTTTATGAAATGAGGAACCACACGAACACCATGAGAGGAGACAGCGATGACGTAGGGCGACGCTTTAGTGGCTGAACCTGCGGCCCCTAGCAATTGATCTGAGGTGTAAGGTACAAGGAAACCAACTAACGTTAAAGACGCCAAGAACACAAACAGAATTCTATAAATCATTTTCTTTGCCGCCGATGGAATAGCCTTTCTTGGATTGGATTGTTCACTGGCAGTCATAGCCAGCTGTTCACTCATACCAAAGGCGAACGCTGCTGTGACAAATGTGGCAACGACACCTTTGAACCTCTGGATGGGTGTATCACCACGGAAGGCTCCGGGATCACGCCAATATTTGCTACCTATGTAACCATCGGTACCTGCACCACCACAATCAATAATAATGGCGAGAATGAAAAATCCAACTATCATCAGAATTTTACAACAATTGAAGAAGAAATCTGCCTCTGCATAACCCTTAGCTCCAAAAACGTTGATAACAACGATTAGTACGTAGAAGATAACAACGAAAACATCCGGGTTCACAGATGTCGTCCAATATTTGATAGTCATGGATGCAGTGACCAATTCTAGAGGACAAACACATAGCCATTGTAAGCAAAAAAGCCAAGCAACAGAAAAGCCAAGTGCAGGGTCGACCAAAAACAAAGGATATGTATTAAATCCACCAATCAAATCACTGTATATAACCGCTAATTCACCACAAGCTTGAATAATACAGTAAACACAACTACCCATAATAGCATAACCAATGATCAAACCACCCGGACCTGCATTGTTCAAAACTTTGGAGTTACCGACCAGCAAACCAGTACCAATACCAGTCCCTAGGGACATCATCACCGTATGACGGGGCTTTATACTCTTTTTCAAATTTTCTTGTTTCTGTTCTTGTTCTTGTGGTGACTGTTTAATACCATCAACAGTGATGTATGAGCTCTTCCGATTCAACTCATTGTCCAATTGAGAGCTGGAATCTTTTGTGGATATAGGAGTAGTCCCATTAGAGTTGCTCGAGTCTGGGGAATTTGCATGCGAGCCTTCCGCTCTTCTAAACGAGTCAATGAACCTCCGTAAGTAAGATGCATGATGTTCACCTTCATATTCCATATTTTCAATGGTTTTTTCCACTGTTTTTTCAAAATATTCTACTTCATTTTCCGGTTCTATAGAGCCAATTTGTTTTTCCTTTGGTTGTATTTCCTTCATCTCGTAATGGGAAACATCGTCAAGGTCGTTACGATTCATATTCATATTAGAGCTTCCCTCATTATTCCGCCCATGGCGTCTATTACC	N	0	PASS	AF=0.855556;CHR2=ref|NC_001136|;END=1468526;Kurtosis_quant_start=43.678964;Kurtosis_quant_stop=35.862204;RE=462;REF_strand=38,40;STD_quant_start=0.641292;STD_quant_stop=0.617213;STRANDS=+-;STRANDS2=238,224,238,224;SUPTYPE=AL,SR;SVLEN=-2127;SVMETHOD=Snifflesv1.0.12;SVTYPE=DEL;Strandbias_pval=0.713692;ZMW=349;PRECISE	GT:DR:DV	1/1:78:462
ref|NC_001136|	1504103	821	GCGTTCACCCTCACCAGTCCATACGAAAGTAGCGTCCTGGGTGACGGTCTTTGTGTAGACATGTCCATTTTTGGTGGCTGTAATAGTGGTAGTTATACTCGAACCAGATCCTTCATCAGTAGAGGCAGAAGGTTCAGCAACAGATGTTACTGGAGAAGCAGCTGTTTCGACAGTAGCAACGGTTGAGACAGGAGCACGTTCACCCTCACCAGTCCATACGAAAGTAGCGTCCTGGGTGACGGTCTTTGTGTAGACATGTCCATTTTTGGTGGCTGTAATAGTGGTGGTTATACTCGAACCAGACCCTTCATCAGCAGAGGTGCCCTGAGCAGAGGTAGAAGGTTCAGCAACAGATGTTTCAGCGGCAACAGATGTTTCGACAGTAGCAACAGTTGAGGCAGGAG	N	0	PASS	AF=0.473514;CHR2=ref|NC_001136|;END=1504508;Kurtosis_quant_start=-0.487687;Kurtosis_quant_stop=17.809944;RE=438;REF_strand=244,243;STD_quant_start=3.259689;STD_quant_stop=3.741657;STRANDS=+-;STRANDS2=217,221,217,221;SUPTYPE=AL,SR;SVLEN=-405;SVMETHOD=Snifflesv1.0.12;SVTYPE=DEL;Strandbias_pval=0.895267;ZMW=321;PRECISE	GT:DR:DV	0/1:487:438
ref|NC_001136|	1515502	823	N	GAATAGAATAAACTAATCGACTAACTAGTTATTTACATTACTAGTATATTATCATATACGGTGTTAGAAGATGACGCAAAATGATTGAGTAAATAGTATCCTAAATTAGTGGGAAGCTGAACGCGAAGGATGATAAGGTAATAGGATCAATGAATATAAACATTATAAAACGGAATGAGGAAATAATCGTAAATATTAGTATGTAGTGAGAAATATAGACCATTTTGAGGGATTCTCTATCCTCGAGGAGGAAACTTCTAGTATATTCTGTATTACCTAAGATTTATAGCATTTATCAACAAGGAATCCCAACAATTATATCAACCTTCACCCCCATTTCTCATGGTGGTAGCGACTGTGCTTCGCGTTTACTTCTAAGGAAAGTCCACACCAAATAAAGATTCCGTTAGACGTTTCAGCTTCCAAAACAGAAGAAGGTGAGAAGGCTTCACTAAGGCGAACTCTCAACAGGACAAACAAACACCTGCTTCATCAGCTGTGTTCCAGAGAAACCCATCATGCCTCTCCTCAACCTGCTTCAGTACCAACTCCACAGAATGGGGCCGTTACCAACAAGCAACCAGTGCATGATGACCCAAAACCAAACGCCATCCAGCGGGTGGTTCATTTTACGGGACACCCATTATGATTCGTTATACACATTATCCAAATGATCGCCTATGTACTTCCACCTGGGCCCCAATCACAGGTTTCCGCAGTATCCATCATTCAGGTGGAACGCCCTCTGAGCACTCCATCAAATGAGTCAGGTAATACATTTACTGAGTCATCCTCAAGGCGGACTCTGGATCTGACATCCACTAAAAACTATGTAAGAACACCCACCAATGTAAACCTCAACATTAAGACTTTCCAAATTGGGTTAAAACATACATCAAATTTTTACAAAACTCGAATCTCGTGGTCGTACGGTATTATTCCGACAGTCAACGGAAAACCCGTACGCAGATCAATGATGTGAACTCGCCTTCTTGTATAACAACTTTAAATATTTGCTCACTCGCAATTCCTACCTACCTGGGTCAAAGAATCATTCGTTGATTATACGGATATCATGAAAATTCTTCCAAAAAAAAGTATTGAAAAAATGCAAATATGATACCCAAGAGGCAACAGACATTGTGACCCTGGCAAATTTGCAATATAATGGCAGTACACTGACAGATTGCATTTGAAACAAAAAAGTCACAAACATTATCGACAGACTGAAACAAATAAGGCATTCATATCAAGAACAAAGGTCGATGCAATTAATTATGAGAGTATATCTGGCGGAAGATTAAATTTTTACGTACACCACGTCACGGACATCTAAATCTGACAGTCGCTGCGAAACTGTTCTTAGAAGATATCCATGACATTTATGAAGACAACAGGGATTCGAGAAGCACCACAGCAAACCTAATTACCAGGAGAAATCTGAGTTGATGAGAAGAATATTTCGCGCTATCAGAAATACAACCCAACAACCCAAAGTTCTAGCTCGGAATCCTTCAAAAAAAAATAATTCGAAATCGGAAAAAAAAAAAGCCAGGGCTCACCATGACCACATCTAATACTCTCCCCAGCCAGGACGGACAACGATTCCATCAGTAAATCAATACTGAACCGATTCAATTGAACAATAGCACGACCTTCACATCTTAGCAAGGAACTAAACTGAATCTTACGATTAAATCACACTAATCATTCTGATGATGAACTCCTGGACACCTCCTTCTCGATTCAGGAGAATCACGAACCTTTAGAAGATCTGACTCATAACATACACTCAGCCTCATTCTATCCTGAAATAAAGTAGTTGATGCTCAAAAAGAAATATACAATTAACGCTATGGTTGACCGACAATTTCACTCCAGGACAACACCAAAAAATCCAACTAAAAGGTATTGCCACACGCCAACTAGGCTAGACTTACTCAGTTTGAATGAATTGGCTGCGTAGATATCAACAGATGCCTTTACCAAAACGTCTCTTAGAACGATTGACGGCACTTACTTGCACCTATCGTAAAATATGGAGACTTTTACTGGGTATTAAAAAGACTCTTCCATCAAATATCTCCGTACCCACCATCAATAATTGGCCATACAAGTGAAAGTACACGGCAAATATCTTATCCTTTCATTCATCGAATGCTTGCACTGCCAATGCACAGACAATCGATTTAACTCACTTAAAAATACCACATCACGTATTTTAACGAAACAGATGTCGACGGGTCTAGTTGCTATTGACTATCAATGGCTGATTGTTTAATAGGCAAAAGCACCAAACACCAGACCATATCAAAGGTCACGGACTTTAAAAATACCAAAATTCTACGGAAACCCTTTCAATACCTAATATGACATATTTGGTCTCCAGTTCACAACCTACCAAAAAGTGCACCATCCTATTGCATATCATGTTATGATGAGACAACAAAACCGTTGGGTTTATCCATTACACGACCGTCGCGAGGACCTCTATCCTCGTGTTTTTACTACGATTACTAGCTTTTAGTACGAACCATTCAGGCCAGTGTCTGGTTATCCAAAATGGACCGTCGTTCTGAGATATACTAACCGAACTATCCAAAATTTTCTTGAAAAAAAAATGGTGTATAACTCCATGCTATAACAACCACAGCGGATTCCCGAGCACATGGAGGCGATGAACGGCTCCACGTACAATTAGAATGACTGCCGTACTCCAACTGCCAATGTAGTGGTTTTACCGAACCATTATGGTCTCTGCAATCGAATTTCTATATTGTGAGAAAGTCACTAGCTTCACCCTCTAAAAGCAAAAAATCTGCAAGACAACATTGCTGGCTTGGCACAGGACTTGATATCAGTACTTTGTTACCTTTCGGTCAAACTGTTTTATCGTCATGATCACAACCCTAACTCCAAAATACATCCTCGTGCATCCCAGGCTCACGTCTACATCCGTCTCGAAACTCTTATGGATATCTCATCTATCTTCCATCCTTAAAAGAAGACAGTAGATACGAACACACTATGATTCTTCAGGGCAAAGGAATCCAGATTAGATCCAATTCAATACGACGCAACTCACTTTCGATGAAGCCTTACTTAAACCGTTTACTGGCTTCATATCCAATCGTTCATTGCCGTCAAATGAGATTTCCAACCAATCGATGATCTTAACATAGGAATCTGGACCAATGACTTCCTAATCTGACATCGAAACGACATCTGAGCAACCGAGAAAGTCCTTTCAAAAGCTGTGAGTCCAAAATATTCCAACCCGTCAACTCATACGAAGATTCGAAACGCCGTTTCTAAAACCAATATTCGGCCACCCAGAGAAGTGACCCAAATTATTGAATATCCAATTTTCCATCAAAGAAAGATCTAGGCACCCCCAAATTTCCAAATCGAGAGTACCGGTTCGGGGGTATGCATAAATTAAATGTTCCTTCTTGCTCCCATGTCCCAATCTAACACACATGAGTCGTCGCACGCAGTAATCTAAAGATTTTCAGACACTCAGACTCGTACAGTGGAATGGAAAATGAGATAATAATCAAACGTACCAATATCCAGTACGGTGTGGGAGGTCGCCGGTACCAAAACAAAACGTTCGCAGATAAGTGACCAAGAGACTGAGAAAAGGAATACACCGTTCACCTTCAATGATGCTTCTCACCGGAAAATAATTCATCGCCCACAATATTGTTCCTATCAAAACGCCAAACTACTGTTTCTGAACAGAAAATACCGAGGAAGGAATCTATCACGCTGATCGCCCATCCCTGATCTACCTCCAGAAATCTCCCTACCGAATCCCTGAACCCATTTAAAGACTCCCACGAAAATCTCATCAAAAAAACTAAATTCCAGTTTGGGTTTGTGGTTATTGGTGACTCTAAATGCCATCTACTACTATCAAACAGTAAGAAAGATCATTAGAAGATAATGAAAACTGAAATTAAGGGGTTAAAACAGAGACACATGGAATACTAAGATATGCGTGTTAGAACCTCAGAGATCGAAGAGAAAAAACAATTCACATGATTTGCAGCTGTTATAAAAGCAGTAGTAAGTAAGTAAAAAGCAACAAACCAATACGGACAACCTTACGATACGATGAAGGCCTCACCTATAAATAAAGATATTAAAAGAAAAAAGCAAAAAATATATCGAGGCATACAACAAAGAAGCAATAAACTGTTGAAGATGAAAACTTTGGGACACTGACGAATCTTCTGACAGAAAAGAAATGACCCTAAAAGAGTAATAAAACAATTGTTTATCTTCAACAAGAAAACGTGACGGACTCATTAAAAGCTAGATTTGTTGAAAAGGTGTAGTCAGGCATCATGACATTACGACTCAGGCATGCAATCCCAATACCGTTACATCACTATGCATTAATGACATCCATGTCAATTGCATTAGACAATAACTACTCCTATTACACAATAGACATATTTCGGCATCTTGGTATGAAGACATCAAAGAAGGAATTAACATAAGACCTCCACCACATTTAGGAATGAATGATTAAGTTGATACGTTTGAAAGAATCACTTATGGATTGAAACAAAAAGTGGAGCGAACTGGTACGAAACTATCAAATCATACCTGATTAAAAACAGTGTGGTATGTAAAGAAGTTAGGGATGGTCATGCGTATTAAGAATAGTCAAGTAACAATATGTTTATTTGTTGACGACATGATTTTATTCAGCAAAAGGACTTAAATGACAAATAAGAAAATCATAACAACATCAAGAAAACAATACGATACAAAGATAATGAAATCTGGGGGTTGAAAGGGAGATAACGAAAGTCAGTACGACATTTTACTTGGCTAGGAGAAAGAAATCAAATATCAAAGAGGTAAATACATGAAATTAGGTATGAAAAACTCATTAACTGAGAAATACCCAAATTAAACCGTACCTTGATCCAAAAGGAAGAAGAAGAACTTAGCGATCCAGGTCAACAGGGTCTTTATATAGACCAGGATGAACTGAAATAGATGAAGATGAATACAAAGAGAAGGTACAGAACTGCAAAAGTTGAGTGGTCTAGCTTCATATGGTGGATATAAATTTAGATTGACTTACTATACTACATCAACACATTCCTCAAACATATATACTAGTCCCCTCTAGGCAAGTTTTTAGAAATGACATATGAGTTGATACAATTAATGTGGGACACTGGTAGAGATAAACAAACGATATATGGCACAAAAACAAACCTACCGAGCCAGTAATAAACTAGTCGCAATAAGTGATGCTTTCGCTACTGGCAACCAACGTATTATAAATCACAAATTGGCAACATATATTTACTAATGGAAAGTTAATGGAGGGAAAGTCCCCAAGGCGTCATTAAAATGTAATTTCAACTACGGAAGCAGAAATACACGCGTAAGTGATCTGTCCCATATTAAATAATCTAAGTTACCGATACAAGAACTTAAAAAGAAACCAATATTAAAGGCTTACTACTGATGTAGATCAACGATCAGTTATATTAAGTCTACAAATGAAAGAAATTTAGAAACGATTTTTGGCACAAAGGCAATGAGACTTAGAGATGAAGTAGCAGGTCATAATTATACGTTATAGACTAATCGAGACCAAGAAGGACATTTGATGGATTGACAAAACCTCTTCCGATAAAAACATTTAAAATATTAAAACAAATGGATTCATTAGGATCTATTAATTAGGGTGGTTATGTTGGATAGAAATCAACTATCATCTACTAACTAGTATTTACAGTAATAGTATATGATATTCGGTGTTAGAAGATGACGCAATGAGAGAAATAGTCATCTAAAATTAGGGGAAGCTGAAACGCAAAGGAGTGATATGTAATAGGATCAATGAATATAAACATATAAAAACGGAAATGATGAGGAATACGTAATATTAGTATGTAGAAATATAGATTACCATTTTGAGGATTCCTATATCCTCGAGGAGGAACTTCTAGTATATCTGTATACCTAATATTATAGCCTTTATCAACAAGGAATACCAACAAGTATCTCAACATCACCCATTTCTCA	0	PASS	AF=0.454361;CHR2=ref|NC_001136|;END=1515503;Kurtosis_quant_start=56.437694;Kurtosis_quant_stop=-1.793972;RE=224;REF_strand=179,90;STD_quant_start=0.453163;STD_quant_stop=149.296415;STRANDS=+-;STRANDS2=158,66,158,66;SUPTYPE=AL,SR;SVLEN=5849;SVMETHOD=Snifflesv1.0.12;SVTYPE=INS;Strandbias_pval=0.381656;ZMW=195;IMPRECISE	GT:DR:DV	0/1:269:224
ref|NC_001136|	1525339	826	N	AATTGGGTTAGGTTAGGGGTTAGGGTTAGTGTTAGGGGGTGTGGGTGGTGGTGGGTGGGTGTGGTGTGGGTGTGGGTGTGGTGTGGGTGTGGTGTGTGTG	0	PASS	AF=0.405063;CHR2=ref|NC_001136|;END=1525338;Kurtosis_quant_start=4.473146;Kurtosis_quant_stop=3.207991;RE=32;REF_strand=30,17;STD_quant_start=6.314665;STD_quant_stop=10.087121;STRANDS=+-;STRANDS2=23,9,23,9;SUPTYPE=AL;SVLEN=109;SVMETHOD=Snifflesv1.0.12;SVTYPE=INS;Strandbias_pval=0.477572;ZMW=32;IMPRECISE	GT:DR:DV	0/1:47:32
ref|NC_001137|	32564	838	N	AATTGCAAGATCTTCCAGTGGTGCATGACCGCATGAAGAAATCCCCCGGCAGATCATCTTCCGGGGTCTTTTTTTTTGCTCCTATACATACCGGTTCAGGACAGGATAAAGGGAACCAGAATGTTAGACAACACCCTTTACGCATGCTTATTCAGAATCGGCCGTTTAAAAAAAAAGCGATGATTCACGAGAATTGCTGGCCCGCGCGCATAAAATTAATTTTACAACCTCAGCGCCTGATTGCGATTGGCGGAAAAACATGCCGATTGATATCCTCGGCGTGCGTGAGGATGACATTCCGGGTCTGGTAAATGGATGGCGTGTCGATCTCGGTATTATCGGCGAACAACGTGCTGGAGAAGGCTACTCAACCGCCGCGGCACAGGGCGAAGATCCACGCTCTTTAACCCTGCGCCGTCTTGACTTCGGCGCTGCCGTTTATGCGCTGGCAACAACACCGGTTGACGAAGCCTGGTACGGCCCGGCCCGCGCTGGACGGTAAACGTATCGCTACCCTCCATATGCCGCACCTCCTCAAACGCTACCTCGACCAGAAAGGCGTCTCTTTTAAATCGTGTCTGTTAAATGGTTCTGTCCGAAGTCGGCGCGCCGCGGGGCTGGCCGCGCTATCTGCGATTTTGGTCTCTAAACCTACCGCGGCGCGGACGCTTGAAGCTAACGGCCTGCGTGAAGTCGAGTTTCAACGCTCTAAAGCCTGTCTGATTCAGCGCGCCGGTGAGATGGCACAGAGCAAGCAAGAGCTGATCGATAAATTGCTGACCCTAATTCAGTCGTGTTCAGGCCGCGCGAAATCGAAATACATCATGATGCACGCGCCCCAAGTGAACGCCTGGAAGAGTTATCGCCCTGCTGCCAGGCGGCCGAAAGGCCGACATTCTGCCGCTGCAGGCGAAGCAACAGCGCGTGGCGATGCACATGTCAAGCGAAACGCGGTTGTTCTGGGAAACCATGGAGAAAATGAAAGCGCTTGGCGCCATCTCGATTCGGTACTGCCGATCGTAGAAATGATGGAGTGATCTGACGCCTGATGGCGCGGCGCTTATCAGGCCTACTAATGCGTTGATTATTTTGGGTTCTGTAGGCCGGATAAGGGCGGAACCCTGTGATGGAGTAAAGACCATTGGCGTCAATCCCTGATTGAATGTAACAGCCGGGCTCTTGCCCCTGATCTCTTTC	0	PASS	AF=1;CHR2=ref|NC_001137|;END=32563;Kurtosis_quant_start=34.690336;Kurtosis_quant_stop=4.486454;RE=410;REF_strand=0,0;STD_quant_start=0.493865;STD_quant_stop=18.777387;STRANDS=+-;STRANDS2=205,205,205,205;SUPTYPE=AL,SR;SVLEN=1420;SVMETHOD=Snifflesv1.0.12;SVTYPE=INS;Strandbias_pval=1;ZMW=310;IMPRECISE	GT:DR:DV	1/1:0:410
ref|NC_001137|	62141	846	TTGTTGGAATAAAGATCAACTATCATCTACTAACTAGTATTTACGTTACTAGTATATTATCATATACGGTGTTAGAAGATGACGCAAATGATGAGAAATAGTCATCTAAATTAGTGGAAGCTGAAACGCAAGGATTGATAATGTAATAGGATCAATGAATATTAACATATAAAATGATGATAATAATATTTATAGAATTGTGTAGAATTGCAGATTCCCTTTTATGGATTCCTAAATCCTCGAGGAGAACTTCTAGTACATTCTACATACCTAATATTATTGCCTTATTAAAAATGGAATCCCAACAATTATCTCAAAATTCACCCACTCTTCAATTA	N	0	PASS	AF=1;CHR2=ref|NC_001137|;END=62479;Kurtosis_quant_start=14.326954;Kurtosis_quant_stop=34.427890;RE=559;REF_strand=0,0;STD_quant_start=0.574238;STD_quant_stop=0.679975;STRANDS=+-;STRANDS2=293,266,293,266;SUPTYPE=AL,SR;SVLEN=-338;SVMETHOD=Snifflesv1.0.12;SVTYPE=DEL;Strandbias_pval=1;ZMW=399;PRECISE	GT:DR:DV	1/1:0:559
ref|NC_001137|	99975	860	N	TTGTTGGAATAAAAATCCACTATCGTTATTATCAAACTAATAGTTCTATTATTGTATCAATAGAAGCATTATACGGTGTTAGATGATGACATAAGTTATGAGAAGCTGTCATCGAAGTTGAGGAAGCTGAAGATGAAAGGATTGATAAGTAATAGAGATAATGAAACATATAAAACGGAATGAGGAATAATCGTAATATTTAGTAGTAGAATATAGATCCATTTTGAGGGATTCTATATACTTGAGGAGAATTCTAGTAATATTCTGTATACATAATATTATAGCCTTTATCAACAATGGAATCCCCCCCCCCCCAAATTATATCAACATTCCCCATTCTCAGAAA	0	PASS	AF=1;CHR2=ref|NC_001137|;END=99984;Kurtosis_quant_start=29.691300;Kurtosis_quant_stop=15.901963;RE=447;REF_strand=0,0;STD_quant_start=0.473514;STD_quant_stop=4.790218;STRANDS=+-;STRANDS2=214,233,214,233;SUPTYPE=AL,SR;SVLEN=330;SVMETHOD=Snifflesv1.0.12;SVTYPE=INS;Strandbias_pval=1;ZMW=331;PRECISE	GT:DR:DV	1/1:0:447
ref|NC_001137|	118295	866	N	TGTAGATAATTGTGATTTTGATGTATTGTTGTGATTCCATTTTGATTAAGGCTATAATATTAGTATGTAGATAACTGAAAGTTCTTCCTCGAGGATTTAGGAATCCATAAAAAGGGAATCTGCAACCCTACAACATGTATAAAATGATTTCACAATCAATCGTTTTATATATGTTACTATTCATTGATCTAGGACAATTATCAATCCTTGCCGTTTCAGCCCACTAATTTAGATGATTTTCTCATCATTTACGTCATCTTCTAACCACCGTAGCTGATAACTACTATAACCGAATACTCAGTTAGTAGATGATATTTGAGCTTTTTAATTTATTCCCAACATATACAACCCATAATGTCTAGATCTAATGATCCATTTTTGTTAGTTAATAATTTTTTAAATGTTTTTATCGTAAGAAGGTTTCTGTCATCACATCAGCATGTTCTTCTTGGTCTCGATGTAGTATAACGTATAATTATTACCTGATACTTCATCTCTAAGTCTCATGCCTTTGTGCCAAAAAATCTGTTTCTTCTAAAAAATTTCTCTTCATTTGTAGCTTAATATACTGTCGTTGATCTACTATCAGTAAGTAAGCCTTTAATACTTTGGTTTCTTGTTAATTCTTGCCCAAGGTACGAGGTTTTCAATATCGGAATAGCTTTCCTGAGACTGCGTGTATTTTCTGCTTCCTGTAGGTTGAGTGCAATGTTAACAACGAACCTTGTCGACTTTTCCTTCCCCTTTCCCATCCATCCCTTTTCCGTTTAAGTAGGAAAATGTTACCAAATTTGTGACTTGTAATATGGTTGGTTACCATATGAGCTCGCTTATTGCGACAGTTTATTATCTGGCTTGGTATTGTTTGTTTTTGTGCATATTAATGGTTTATCTTTTACTCTAAGTGCCACATGAATTGTCATGACTCATATGTCCTGGCCTAAAACTTGCCTAGAGGGGATAGTATATGTTGAGCAAAGTGTGTTTGGATGTAGTATA	0	PASS	AF=1;CHR2=ref|NC_001137|;END=118294;Kurtosis_quant_start=6.111931;Kurtosis_quant_stop=-1.907290;RE=284;REF_strand=0,0;STD_quant_start=0.302571;STD_quant_stop=94.959702;STRANDS=+-;STRANDS2=199,85,199,85;SUPTYPE=AL,SR;SVLEN=5980;SVMETHOD=Snifflesv1.0.12;SVTYPE=INS;Strandbias_pval=1;ZMW=223;IMPRECISE	GT:DR:DV	1/1:0:284
ref|NC_001137|	131453	869	N	TGATAAATGGGTGACATGTTGAGATAATTGTTTGGATTCATTGTTGATGAAAGGCTATAATTTAGGTATATTCAGAAATACTAGAAGTTTCCCTCGAGATCTAGGAATCCGCAAAATGGAATCTATATTTCTACATACTAATATTACGACTATCCTCATTCCGGTTTATATGTTTTATTCATTGATTCCTATTACATTATCAATCCCCTTGCGTTTCAGCTTCCACTAATTGAGATGACTAAAATTTCTCATCTTTCGGCGTCATCTCTAACACCTAATTGATACTATACTATTAATGTAAATACTAGTTATTAGATGAATAGTTGAGTTCTATTCCAACTACACCCATAATGTAAAGAATCTAATGGAATCCCGTGGTTAGTTAATAGTTTTAAATGTTTTTTTATCGGAAAGTTTTTGTCATCACATCAGCAATGTTCTTCTTGGTCTCGATGTATCTACGATAAATTATTACCTGATACTTCATCTCTAAGTCTCATTGCTTGTGCCAAAAAATCTGTCTAAATTTCTCTTCATTTGTCGCCTTAATTATACTGATCGTTGATCTACTATCAGTAATAAGCCTTAATAATTGGTTTTCTTGTTAAGTTCTTGTATCAGGTAACTTATATTATTTAATAATGGGACCAGATTCACTTATCGCGTGATTTCTGCTTTCCGTAGTTTTGAGTACATGTTTAATGAAGCCTGGTGACTTTTCCTCCAATTCCTTGTCCATTAAGTAAATCTGGTGTTGCCAATTTGTGATTTTAATATACGCGTTGGTTGCCATCAAGCATCCTTATTGCGACTAGTTTATTATCTGGCTCGGAGTTTGTTTTTTGTGCCATATCAGTTGTTTATTCTCTAGTTCCCACAATGAAATTGTACACTCATATGTCATGCTAAAACTTGCCTAGAGGGGATAGTAATGTTGAGCAGTGTGTTGTGTAGTATAGTAAGTCAATCCTAATTTATATCCAACATATGAGCTAGACCATCAACTTTTTTGCCATTTCATGTACCTTCTCTTTGTATTCATTTCATCCTATTTCGAGTTCAATCCTGGTCTATATAAGACATGTTGACCTGGAGCGCTAAGTTTTTTCTTCCTTTTGGATTCAAAAGGTACGGTTTAATTTGGGTATTTTCTCATTAATGATTTTTTTCCAACCTAATTTCATGTATTTCCCCTTTGATATTTGATGTCTACGCAGTAGGTCGTACTTGAATTCCGTTATCACTTTCACCAGATTTATTATCTTTGTACGTATTGTTTTCTTGAGTGTTGTTATATTTTCTTTATTTGCATTAAGTAAGTCTTTGCTGAATAAAATCATGTCGTCAAACAAATAAACATATTTGTTATTGACTATTCTTAAATACGCTGACCATCCACGACTCTTCCATAACCACACTGTTTTATCAGGTATGATTTGATAGTTTCGCCAGTTCGCTCCACTATTGTTTCAATCCATAAAGTGATTTCTTCAACGGATCACTTATCATTCATTCTAATGTGTGGAGGTCTTATTATAATTCTTTTCTTTGATGTCTGCATCCAAATATGCCGAGATATGTCAATTGTGTAATATAGAGTTATTGTCTATGCAAGTGACGGGATTCATCAACGCATATGATGTACAGGTGTGGATTGCATACCTGGATCGCGTAGTATAGATGCTGAATGTCACCCATCTTGCAACAAACTAGCTGTATGAGTTCCGTCACGTTTCTTGTTGAAGATAAACATTGAGTTTATTATACTCTTTTAGGGTCATTTCTTTTCTGTCATCATATTTATCAGTGTCCCAAGTATTCATTTTTCAATAGTTGGTTTGGACTTCTTTGTGGTAATGCTCGATATATTTTTTCTTTTCTTTAATACTTTTATTATGGTATTGCCTCATCGTATCGTAAGGTTGTCCGTATTGGTTTTGATTGATTTTACTGCTTTTACAGCTGCAATCAGGTGAATTCGTTTCTTCCTTCTTCTTTCGATTCTCGGAAGGTTCTTAAACTACGCATATTCTTAGTACCCATGTGTCGCGGATACCCTAATTTCAGTTTCATTTATCTTCTAATGATCTTTTCTTACTGTTGATAGTAGTATAGGCATAGAGTCACAAATACCACCCCAACTGGAATATTTTGATGAAATTTAATCGGTGGGAGTTCTTTAAACATGGGTTCAGGGAATTCGGTAGGAGATTCTGAGGTAGATTCATTGAGTGGGGAGCACGCGATGCTAGATCTCCTCGGTATTCTGTTTCAGAAACATGTTGGGGCGTTTTGATAGGCACATATGTGCGATGAATTTTTGCCCCCCCCCCGGTGGAGAAGCAATCGATTGAAGGTGAACGGTGTATAATCCTTTTTCCTCAGTCTCTTGGGTCCTTATCTGCGAACAGTTTTTTTGTTGTTGGTACCCCGTACTGGATATTGGTACGTTTTGTATGATTAGTCTCATTTCATCACTGTACGAGTCTGAGTGTCCGAAATCTTTAGCATTTTACTGGCGGCGACCGACTCAGTTTTTAGATTGGGACATGGGGCCAGTAAAGGAACATATTAATTTATGCATACCACCCGAACCGTACCCTGTATTGGAAATTGGGGGGTTGGCTGCTAGATCTCTTCTCTGATGGAAGATATTAGATTCAGATATGTTGGGGTCACTTCTCTATCCGGATACTCTGCGCGAATATTGGTTTTAGAAACACGTTTCTACTCTCCAGTATGAGTTGACGGAGGGGTAATCGGTTGGACTCCACAGCTTTTGAAGACGATTCTCGGTTTGCTCAGGATGTCGTTCGATGTCATTGGAAGTATGGTCAGATTCTATGTTTAAGAATCATCGGATTGTTGGATCTCTTTGACGCAATGAACGATTGATATAGCAGTTAAACGTTTAAGTCCATCGAAAGTGAGTGCGTCGTAATTGAATTGATATTAATCTGGATTCCTTGCCCTGAGACTACAGTGAGTTGTATCTACTACTGTCTTCTTTAAATGTCTTGAAGATAGATGATATAATCCCTAAGAGTTCGATACGGATTTAGAGCGTATCCTGGATGCCACGAGGATGTATTTTGGATTTTAGGTTGGTGATCTTGACGATAACAGGTTGACCAAAGGTAACAAAGTACTGATATCAAGTCCTGCCAAGCCAGCATGTTGTCTGCAGATTTTTTGCTTGTTAGGTGAATCTAGTGATTTCTCACCTAGTAAAAATTCGATTGCAGAGAAACCATAAATGGTTTTCGGTACACCACTACTTGCAGTTGAGTACGGCAGTCATCTAATAAGGTACGGTTTAGACCGTTCAGCGACTCCATGTGCTCGGGAATCCTCTGTGGTTGTTCTAGCATGGAGTTTAAACCAATTTTTTCAAGGAATTTATGGAGAGTCTGTTAGTATACTCAGACACGTCCATTTGTATAACCAAGACACTGGCCTGAAACTGGTTCTTAATAAAAGCTAGGACGTAAGTAAAAAACATCGCATGATAGGTCCTCGCGACGGGTCGTGTTATGGATAAACCCCCGATTTTGTGTCTCATCAGTAATGAGAGGAATAGATGGCACTTTTTGTAGGTTGTGAACTGGACCAAATATGTCAGTATGTAGGTATTGAAAGGTTCGTATGAATTTTGGTATTTAGGTCGTGAACCTTTGATATGTCTGGTGGTTTGGTGCTTTTGCCGATTAAACAATCAGACATTGATAGTACAATAGCATATACAGATCGACATCTGATTCCAAACACGTTAAAATACGTTTATGGTGTTTATTTTTAAGTAGTATCGAATTGTCTGTGCTTGGCTGTGCAACATTCGATGAATGAAAGTCTAAGGCTATTTGCGTTGTACTTTCACTTGTATGGACTTATGATGGTGGGTACGGATATATTTGATGAAGCAAGTACTTTGTTCGATACCCGTACATCTCCATATTTTACGATAGGTTTCAAGTACAGTGCGTCATCGTTCTAAGACGTTTTTGTAAAGCATGCATGTGATATCTACTGCAGCCATCATTTCAAACGAACTGAGTAAAAGTCATAGGCTATGTTAGATTGTGTCAATACCTTTATTGACTGTTTTGTGTTGTCCTGGAAGTGAATTGTGGTCACCAATATCGTTAATTGGTATATTTCTTTTTTGAGCATCAACTACGTTTATGTCCGATTAGTGATTGCTGATGTATGTGATGAGTCAGATCTTATAAGGGTTCGTGATGCTCCTGAATCGAGAAGGAGGTGTCCAGGGTTCATCATCAAATGATTAGTGTGATTTACCGTATATTCAGTAAGTTCCGAGGCCTAATTTGAAGGTCGTGCTTATTGTTCATGAAATCGGTTTTTTTTTCAGTAGTTGATTTACTGATGTAATCGTTGTCCGTGCTGGGAGAGTTATTAGATGTGATACATTGTGAGCCCTGGCTGTTTTTCGATTTCGAATTTATTTTTTGTTTTTTGTAGGATTCCGAGCTATAACTTTGGGTTTGGTTGTATTCGTCTTAGCTGCGAGAATCATTCTTCGCATCACTCAGATTTCTCCTGTAATTTTTTTTTTAGGGTTTGCTGGGGTTTCTCCGATCCCTGTGTTTCTTCATAATAGCATGGATACTCTAAGAACATTCATCGACTGTCCATATTTAGAATGTCGTGATCGTGTGTAGCTTAAAAATTTATATTCTGCAGATATACCTCTCATATTAATTGGCATTCGACCTTGTTATTGATATGAATGCCATTATTGTTCAGTCTGTCGATAATGTTTGTGACTTTTGTTTTCAATGCTCTGCAGGTGTACTGGCATTATATGGCAATTTGTCCAGGGTCACATATGCGTTTGCCTCTTGGGTACAGATTTGCATTTTTTCAATACTTTTTGGAAAGAATTTTCATGATATCCTATACTCAGGATAGGAATGTCCTTTGAACCCAGGTAGGTAGGAATTGAGAGGAGCAATATTTGAAAATGGGTTATACAAGAAGTGAGTTCATCATCAGTGATCTGACGTCCGGGTTTTTCCGTTTTACTGTCGGAATAATTACCACGAGATTCAGTTTTGTAAAAATTTTGAATGTATGTTTTATTAACTCCAATTTGGAAAGTCATTAGTGATGTTTAACATTGGGGTGGTCTGACATAATTTTTTAGTGGATGTCATATCAGAGTCCGCTGAGGAGGAATCAAGTAATTTATTACCTGACTCAGTTGATGGTAGTGCTCAGAGGCGTTTCCGAACTGATGAAATGGATACTGGCGGAAACTGTGAAATTGTGGCCCAGGTGGAAAGTACAATAGGACATTGATAAGGTGTAATACGGATCATAGATGGGTGTCCGTAAAATGACCACCAAGGGATTGGGCTGGTTTTGGGTCATCATCACTGCTGTGGGTTACGGCCCATTCTGTGGAGGTGGTACTGAATCAAGGTTGAGGAAGGCATGATGGGGGTTTCTCTTTGAACAGCTGAATGAAGCAGGTGGTTGTTGTCTGTTTGAGATTAGCCTTAGTGGAAGCCTTCCTCACATCTTCTGTTTTTGGAGCTTAAACTTCTAACGGATCTTGATTTGTGTGGCTTCTCCTTAGAAGTAACCGAAGCAACACAGGCGCTACCATGAGAAAATGGGGTGAATGTTGAGATAATTGTTGGATTCCATTGTTGAAAAGGCTATAATATTAGGTATAGAAATATACTAGAAGTTCTTCCTCGAGGATATAGGAATCCCAAAATGGAATCTATATTTCTAAATACTAATATTACGATTATCCTCATCCGTTTATATGTTTAAATATTCATTGATCCTATAATTATCAATCCCTTGCGTTTCCGCTTCCACTAATTTAGAGACTTTTCTCATCATTTGCGTATCTCTAACACCGTAGATGATAATATACTAGTAATGTAATACTAGTTAGTAATATAGTTTGATTTCTATTCCAACA	0	PASS	AF=1;CHR2=ref|NC_001137|;END=131452;Kurtosis_quant_start=7.745063;Kurtosis_quant_stop=-1.919211;RE=275;REF_strand=0,0;STD_quant_start=0.226042;STD_quant_stop=169.340908;STRANDS=+-;STRANDS2=192,83,192,83;SUPTYPE=AL,SR;SVLEN=5940;SVMETHOD=Snifflesv1.0.12;SVTYPE=INS;Strandbias_pval=1;ZMW=234;IMPRECISE	GT:DR:DV	1/1:0:275
ref|NC_001137|	135609	870	GAAGAGAATGTGGATTTTGATGTAATTGTTGGGATTCCATTGTGATTAAGGCTATAATATTAGGTATGTAGATATACTAGAAGTTCTCCTCGAGGATTTAGGAATCCATAAAAGGGAATCTGCAATTCTACACAATTCTATAAATATTATTATCATCGTTTTATATGTTAATATTCATTGATCCTATTACATTATCAATCCTTGCGTTTCAGCTTCCACTAATTTAGATGACTATTTCTCATCATTTGCGTCATCTTCTAACACCGTATATGATAATATACTAGTAACGTAAATACTAGTTAGTAGATGATAGTTGATTTTTATTCCAACAGTTATT	N	0	PASS	AF=1;CHR2=ref|NC_001137|;END=135946;Kurtosis_quant_start=15.226060;Kurtosis_quant_stop=41.934008;RE=399;REF_strand=0,0;STD_quant_start=0.549097;STD_quant_stop=0.464844;STRANDS=+-;STRANDS2=236,163,236,163;SUPTYPE=AL,SR;SVLEN=-337;SVMETHOD=Snifflesv1.0.12;SVTYPE=DEL;Strandbias_pval=1;ZMW=295;PRECISE	GT:DR:DV	1/1:0:399
ref|NC_001137|	175657	882	N	AAAAGAAAAAGAAGAAAAAAACAACTTACCTTCGCTAC	0	PASS	AF=1;CHR2=ref|NC_001137|;END=175675;Kurtosis_quant_start=-0.664189;Kurtosis_quant_stop=2.962907;RE=55;REF_strand=0,0;STD_quant_start=14.773600;STD_quant_stop=21.868293;STRANDS=+-;STRANDS2=37,18,37,18;SUPTYPE=AL,SR;SVLEN=31;SVMETHOD=Snifflesv1.0.12;SVTYPE=INS;Strandbias_pval=1;ZMW=54;IMPRECISE	GT:DR:DV	1/1:0:55
ref|NC_001137|	201022	889	N	TTTTTGTTTGTTGAATGTTGTTGTTTTTGTTTT	0	PASS	AF=1;CHR2=ref|NC_001137|;END=201029;Kurtosis_quant_start=0.160448;Kurtosis_quant_stop=-0.899578;RE=37;REF_strand=0,0;STD_quant_start=1.178511;STD_quant_stop=6.497863;STRANDS=+-;STRANDS2=4,33,4,33;SUPTYPE=AL;SVLEN=34;SVMETHOD=Snifflesv1.0.12;SVTYPE=INS;Strandbias_pval=1;ZMW=37;PRECISE	GT:DR:DV	1/1:0:37
ref|NC_001137|	207338	896	N	CCTTTAATTTGTTGTATCTCAAAATGTAATATGTCAGTAAATGACAATACGTCATCCTAAACGTTCAGAAAACACATAATGAACACCTATAATAAACGACAAAATGAGATAAAACCCGCCTTCCCTAGCTGAACTACCCAAAAGTATAATGCTGAACAATTAGTTTTAGATCCAATTCCCCGCGCTCCACCAAGTAGTTGATCATATTTTATATAAAACATATAAGATAAGTAACCTTCCGTAATTAAATCTGATAAAAAAACGTTTTGGACAACTGGTAACCTCCCTAACTGTTCAGATTAGGATTGGCAATATACTCCGGTATTACTCGAGCCCGTAATACA	0	PASS	AF=1;CHR2=ref|NC_001137|;END=207343;Kurtosis_quant_start=51.195145;Kurtosis_quant_stop=17.752263;RE=461;REF_strand=0,0;STD_quant_start=0.854655;STD_quant_stop=4.537285;STRANDS=+-;STRANDS2=241,220,241,220;SUPTYPE=AL,SR;SVLEN=341;SVMETHOD=Snifflesv1.0.12;SVTYPE=INS;Strandbias_pval=1;ZMW=367;PRECISE	GT:DR:DV	1/1:0:461
ref|NC_001137|	249930	911	TGTTGTATTACGGGCTCGAGTAATACCGGAGTGTCTTGACAATCCTAATATAAACAGTCTTAGGGAAGTAACCAGTTGTCAAAACAGTTTATCAGATTAATTCACGGAATGTTACTTATCTTATATATTATATAAAATATGAATCATATTAAGTGGTGGAAGCGCGGAATCTCGGATCTAAACTAATTGTTCAGGCATTTATACGTTTGGGTAGTTCAGCTAGGGAAGGCCGGGTTTTATCTCATGTTGTTCGTTTTGTTATAAGGTTGTTTCATCTGTGTTTTATGAACGTTTAGGATGACGTATTGTCATACTGACGTATCTCATTTTGAGATACAACAATTTA	N	0	PASS	AF=1;CHR2=ref|NC_001137|;END=250276;Kurtosis_quant_start=33.913303;Kurtosis_quant_stop=53.851784;RE=468;REF_strand=0,0;STD_quant_start=0.326860;STD_quant_stop=0.805961;STRANDS=+-;STRANDS2=237,231,237,231;SUPTYPE=AL,SR,NR;SVLEN=-346;SVMETHOD=Snifflesv1.0.12;SVTYPE=DEL;Strandbias_pval=1;ZMW=345;PRECISE	GT:DR:DV	1/1:0:468
ref|NC_001137|	361436	956	N	GGGGTGGGGGGGGGGGGGGGTGGTGGGGGCGGGGGGGGGGGGGGGGGGGGGGGGGGGGGGG	0	PASS	AF=1;CHR2=ref|NC_001137|;END=361435;Kurtosis_quant_start=-1.460127;Kurtosis_quant_stop=-1.199126;RE=31;REF_strand=0,0;STD_quant_start=104.905354;STD_quant_stop=85.363927;STRANDS=+-;STRANDS2=18,13,18,13;SUPTYPE=AL,SR;SVLEN=237;SVMETHOD=Snifflesv1.0.12;SVTYPE=INS;Strandbias_pval=1;ZMW=30;IMPRECISE	GT:DR:DV	1/1:0:31
ref|NC_001137|	438505	980	N	TGTTGTCATAGAAAATCAACTATCTCCTACTAACTAGTTGTACTTAGCGGTAATAGATTATCTATACGTGTTAGAAGATGCGCAAATTATGAGAAATCGTCATCTAAATTAGTGGAAGCTGAACGCAAGGATTTGATAATTTAAAAGGATCAATGAATTACTAAAATATAAACCGGAGTGAGGATAATGTAATATTAGTATGGTAGAAATAATAATTCCATTTTTGAGATTCCTATATCCTGCGATAGAACATTCTAGTATTTCTGTATACCTAATATTATATCCTTTATCAACAATGATCCCCATTATCTCCACATTCACCCATTTCTCATGGTAGCGCTTGCGTCGTTACTGCTAAGGAAGTCCACACAATAAGATCCGTTAGCGTTTAGCTTCCACAGAAGAATGTGAGAAGGCTTCCACTAAGGCTACTCTCAACAACACCAAACCAAACCTGCTTCATCAGCTTTCCAGAGACCCCCAGCCATTCCTCTCCGCAACCTCTTCAGTACCGACCTCCACAGAATGGGCCGTACCCACAGCAGTGCAGTATGACACCAAACCAAGCCGAATCCATCTGTTGGTCAATTTTCGGACACCCATCTAGATTCCGTATACACCTTATCAAATGTCGCCTATGTACTTTCCACCATGGCCCCAATCACAGGTTTCCATGCGAGTATCCATCAGGGTCATTGGAACGACTCTGATCCCGTCCACACCTGAGCATGTAATACATTTACGGATTCATCCTCACGGACCTGAATGACTCCACTAAAAATATGCAGACCACCACCAATGTTAACCTCACCTAATGACTTTCCAATTGTGGGTTAAAACAGACATCAAAGTTTTTTAACAAAACCGAATCTTCTCGGTGGTTTATGCCGCCAGTAAACGGAAAACCCGTACGTCAGATCACTGATTGAACTCACCTTCTGTATACCTTTTCAACAAATTTGCTCCCTTCTCAAATTCCTACCTCTGGCCAAAACATCC	0	UNRESOLVED	AF=1;CHR2=ref|NC_001137|;END=438505;Kurtosis_quant_start=4.092096;Kurtosis_quant_stop=0.222764;RE=127;REF_strand=0,0;STD_quant_start=0.000000;STD_quant_stop=0.000000;STRANDS=+-;STRANDS2=96,31,96,31;SUPTYPE=AL,SR;SVLEN=999;SVMETHOD=Snifflesv1.0.12;SVTYPE=INS;Strandbias_pval=1;ZMW=106;PRECISE	GT:DR:DV	1/1:0:127
ref|NC_001137|	438505	981	N	TGTTGTAATGAATCACTTATCTCTACTACCTGTTTTACATTATAGTATATTTCATATACGGTGTTAAAATGACGCAAATGATTAGAATAGTCATCTAAATTAGTGGAAGCTGAAACGCCATGATTGATAATGTAATAGGGATCATGAATATAAACATATAAAACGGAATGAGGACTAATCGTATATTATTATGTAGAAATATAGATTCCATTTTTGAGGATTCTATAATCCTCTAGGAGAACTTCTAGATATATTCTGTATACCTATATTAATATCCCTTATCAACAATGGAATCCCAAACAAGACTCAACATTCACCCATGTCTCATGTATCGCCTGTGCTTCGGTTACTTCTAATATTCACACCAATCAAGATCCGTTTAGGATACGTTTCAGCTTCAAAACAGAAGAATGTGCGAAGGCTTCCACTAAGGCTACCTCCTCAACCGCAACAACACCTGCTCATCACTGTTCCAGAGAACCCTAACCCCCATCATGCCTCGTCTCACTGCTTCCGTACCACCTCCAAGAATGGGCCGTACCCGCAGCATTGCATGAGACCCAAAACCAACGCCAATCATCTGTTTGGTCATTTTGACAACCATCTATGAGTCCGTAACAACCGACTTAATCAAATGTCGCCTAGTACTTTCCACCTGGGCCACAATCAACAGTTTTCGCAGTACATCCATCCTCAGTTGGAACGCCTCTGATCACTCCTCACCTGAAGTCAGGTAATACCATTACTGATTCATCCTCAGCGGACCTGATTATGACATCCACTAAAAATATGTCAGACCACCACAATGTTAACCTCACCTATGACTTTCCAAATTGGGTTAAAACATTACATCCAATTTTTACAAAACTCGAAATCTCGGTGTATTTTCCGAATTACCGGAAAACCCTTTCGTCAGATCACTGTGATGAACTCACCTTCTTGTATAACACGTTTTCAATATTGCTCCCTCTCAATTCCTACCTCCCTGGTCAAAGACAAATCCTCTCCGTTGATATACGGATATCATGAAAACGTCTTTCCAAAAGTATTGAAAAAATGCAATCTGATACCCAAGAGCAAAACGACATTGTGACCCTGGCAATTTGCAATATATTGAGGACACCTGCAGATGCCATTGACAAAAGTCACAAACATTATCGACAGACTGAACAAATAAGGGCATTCATATCAATAACAAGGTCTGCATGCCAATTAATTCTGAAGAGGTCTATCTGGCGATATCATTTTTACGCTAACGCGTCTCGACATCTAGAATATGACACAGTCCTTGAACACTGTTCTTAGATATCCTGCTATTTATAATAACAACCGGGATCGAGAAACAGCAACCTAATTACAGGAGAAATCTGAGTGATGAGAAGAATGATTCTTCTCAGCTATACTAATACAACCAAAACCCAAAGTGATAGCTCGGCAATCCATCAACAAACAATAATTCGAACTCGAAACACCAGGCTCACAATTTAATCCAATCTAATACTCTCCCAGCACGGACAAAACGATTCCATCATAATCAACTACTGAACCGATTCAATGAACAATAGGCACGACTTCACCTTAGGCCAGAACTTCTGAATCTACGGTAAAATCCACTAATCCTTCTATGATGACCTCCCTGACAACCTCCTTCTTATTCAGGCATCACGAATCCCTTATAATATTCTGCTCATCACATACACTCAGCATCATCTAAATCCTGAACTAAACGTAGTTGATAAATGCTCAAAAAGAAATATACCACTTAACGTATTGGTGACCTACAATTTTCTTACTTCCAGACACACACCAAAACATCAATAAGGTATTGCACACTTCGTTCCTAACATACGCCCTATTACTTACTCAGTTTGAATGAATTTGGCTCAGTAGAACACAGCAGCTTTACCAAAAACTCTTAGAACGCTCTGACGGCACTGGTACTTGCAAACCTATCGTAAAATAATTGGAGACTTTTACTGGTATCTAAAAGTACTTGCTTCCATCAAATATCTCCGTACCCACCATCATAATGGCCATACAAGTGGAAGTACACGCAAATATCCTTATCCTTTCATTCATCGATGCTTGCACATTCAGCACAGACAATTCGATACCAACTTAAAAATAAAACCCGCACGTATTTTACGAATCAGATGTCGACTGTCTATTGCTATGACCTATCAATGTCCTGATTGTTAAATCGGGCAAAAGCAACCAACACAGACATACAAAGTTCACGACTAAAATACCAAATTCAACTAACCCTTTCACTAACCTACAATACTGACATAGTTGGTCCAGTTCACAACCTACCAAAAAGTGCACCACCTATTTTCATCGCATTCCTCGAGTAGACACCAAAATTCCGTTGGGTTATCCATTACAACACGACCGTCGCGTAGGATCTATCCTCGATGTTTTTTAATACGATACTACATCAAAGAAAGCTTTTATTACGAACCAGTTTCAGGCCGTGTCTTGTTTATCAAATGGACTCGTTGGTTCGAGTAGACTAACAGAACTCCTCTCCATAAATCCCTTGAAAAAATGGTAACTCCATGCTTACAAACCACCGCGGATTCCCGAGCCATGGAGTCTCTGAACGGCTCAACGTACCTTATTAGATGACTGCCGTACTCAACTGTAATGTATGGTTTACCGAACCATTTATGGTTCTCTGCATCGAATTTTCTACTATTTGAGAAATTCACTAGCTTCACCTAAAAGCAAAAAATCTGCAAGACAACTGCTGGCTTGGCAGGACTTGATATCGTACTTTTGTTACCTTTCGGGTCAACCTGTTATCGTCAAATGATCACAACCCTAACTCAAAATACATCCTCGTGGCATCCCAGCTTACGCTTCTACATCCGTCTCGAAACGCTTATGGATAATATCATCTATCTTCCATCCTTAAAGAAGACTTAGATCAACTTAAACTAAGGTTGATTTCTTACAGGCAGGAATCCAGATTAGATCAATTCATTACGACCACTGCACTTTCGATGAACTTAATACCGTTTAAACTGCTTTCATCATCAATCGTTCCTTGGCGCAAAGATATCCAACAATCCGATGCTCTTAACATAGACTCTGAACCATGACTTCCATCTGACATCGAACGACATCCTGAGCACCGAGAAATGTCCTTTCAAAAGCTGTGAGTCCAACCGTTCCACACGCTCCGTCACCTCATACTGAAGTTGCGCAACGTGTTTCTAAAACCAATATTCGCGTCACTTCCAGAGAGTGGACCCCAACATATCTGAATCCTAATATCTTCCATCAAAGGAAGATATCTGCACCCCCCAATTTTGCCAATTATCGAAGTAACCGGGTTCGGGTGGTATGCATAATTAATGTTCCTTTACTTTCATCCCGATGTCCCCATCTACACACACAGGATCGGCGCACGCCAGTAAATCTAAAGATTTCAGACACCAGACGCGTACAGGAAATGAGACTAATCATACCAAACGACCATATCCAGTACGGGTGTACCAACAAACAAACTGGTTCCTCATATCGTGACCAAAGACTGATAAAGTATATACATATACACCGTTCACCTTCACTCTATGCTTCTCCACCGAAACTAATCATCGCCACAAATATTGTTCCTATCAAACTCAACTACTGTTTTCTGACAGAATACCGGAAATCTATCATAGGCTGATCGCCCACTCCCTGATCTACCCCATAATTCTCCTAACCTACCGAATTCCCTGACCCTTTAAAGAACTCCCACCGATAAATTCTCATCAAACTATCCCAGTTTGGTGTTTGGTGACTCTAATGCCTATACAACTAATCAACAGTAATAAAGATCATTAAAGATAATGAAACTGAAATTAAGGTATCACGAACCATGAATACTACGAATATGCGTCGTTTAGAACTCCGAGATCGAACGAAACGATTCAACCTGTTCAGCATGTAAAAGCAGTAAATCATCAAAACCAATCGGACACCTTACATACGATGATGCAATCCCTTATAATAAAGAATATTAAAGAAAAGAAAATATCTAGGCATACCACAAAGACTCATCAACTGTTTGAGATGAAAACTTGGGGACACTGACGAATAGTATGACAGAAAAGAAATAGACCCTAAAAGGTAATAACTCAGTTTATCTTCACAAGAAAACTGACGGTTACTCATAAAGCTAGATTTGTGCAAGAAGTGATAGTCAGCATCCTGACACTTAACTCATGCATGCATCCAAGACCGTACATCACTATGCATTAATGACATCCCTGTCACTTCCATTAGACAATAACTCTATATTACAACAACAATTAGACTATCTTCGGCATATTGTATGCAGACATCAAGAAGAATTATACATAAGACCTCCACCACATTTAGATGAATATTTGATAACGTTTTGAAGAAATCACTTTAGAATTGAAACAAAGTGGAGCGAACTGGTAACGAAACTATCAAATCATACTGATAAAACAGTTGGGTAGTGAGAGGTTCGTGATGTTCATGATATTTAAGAATAGTCAAGTAACATAATTTATTTGTTGACGACATATTTTTTATTCAGCAAAGACTTAATGCAAATAAGAACATCATACAAACCACTTTCAGAAACAATACGAATACAAAGATAATAAACTGGACAGTGAAACGAAATTCAGTACGACATATTGGCTTAGAAATCAAATATCAAAGAATGTAAATACATGAAATTAGGAGGAAACCATTACTGAGAAAATACCCGAATTAAACGTACCTTTGAATCCAAAAGAAAAGACAACTTAGCGCTCCCGGGTCAACACGTCTTTACTATAGACCAGGATGAACTAGAAATGATGAAGTGCATACTAAAGAGAAGGTACAAACAGAAATGCAAAGTTGATGGTCAGCTTCATATGTTGGATATAAATTTAGATTTGACTTACATCTACATCAACACCTTGCTCAACAGTATACTATTCCCCTCTAGCAAGTTTTTTAGACCGACTATGAGTTGATACATCATGTGGGCCACTAGAGAATAAACAACTGATATGGCACAAACACAACCTACCGAGCCAGATAAGAACAAGTCGCAATAATGATTCTTCATGGCAACCAACCGTATTATAAATCACAAATTGGCACACATAATATTTACTTAATGGAAAGGTATTGGAGGACAGTCACCAAGCTTCATTAACATTACTTCAACTACGAAGCATAAATACAACACTCGCATCAGTGAATCTGTCCCCCAGTATTACTATCTAGTTACCGGATACAAGAAACTTAACAAGAACCAATTATTAAAGTCTTACTTACTGATAGTAGATCAACATCAGTAAATTAAGTCTACAAATGAAGAGAATTTAGAACAATTTTTGGACAAAGGCATGAGACTTAGAGATGAAGTATCAGGTTCATATATTTATACGTATACTAACATCGAGACCAAGAAGAACATTGCGAGGTGATGACAAAAAAACCTTCCGATAAAACATTTAACTATTAACTCACAAATGGATTCATTAGATCTATTACATTATGGGTGGTATGTTGGAATAGAAATCACTATCATTCTACAGCTACTACTATATTTAGCAAATTACTATCTATTATCATATACGGGGTTAGAAGATGACGCAAATGTGAGAAATATTCATCTAAATTAGTGGAAGCTGAAACGCAAAGGATTGAATACTGTAATAGGAATCAATGATATAACATTAAAACGATGAGGAATCATCGGTAATATTAGTAGTAGAATAGATTCCCTTTTGAGGATTCCTATATCCTCGAGGAGAACGTCTAGTATATCTGTCACCTAATATTATAGATAGCCTTTTATATCAACAAGGAATCCCAACATTATCATCAACTTTTCACCCATTCTC	0	PASS	AF=1;CHR2=ref|NC_001137|;END=438509;Kurtosis_quant_start=0.279401;Kurtosis_quant_stop=2.153088;RE=105;REF_strand=0,0;STD_quant_start=0.339683;STD_quant_stop=24.965361;STRANDS=+-;STRANDS2=77,28,77,28;SUPTYPE=SR;SVLEN=5915;SVMETHOD=Snifflesv1.0.12;SVTYPE=INS;Strandbias_pval=1;ZMW=88;IMPRECISE	GT:DR:DV	1/1:0:105
ref|NC_001137|	545200	1001	N	TGCGGTGTGGCGGAGTGGGGGTCGGTGCGTGGGGGGGGAGAGGAAGGGGGGGGGGGGGGAGAGAGAGAGAA	0	PASS	AF=0.979592;CHR2=ref|NC_001137|;END=545228;Kurtosis_quant_start=7.435256;Kurtosis_quant_stop=5.578010;RE=48;REF_strand=1,0;STD_quant_start=11.018923;STD_quant_stop=29.851717;STRANDS=+-;STRANDS2=21,27,21,27;SUPTYPE=AL,SR;SVLEN=37;SVMETHOD=Snifflesv1.0.12;SVTYPE=INS;Strandbias_pval=0.44898;ZMW=46;IMPRECISE	GT:DR:DV	1/1:1:48
ref|NC_001138|	30089	1013	N	TTAAACGCTCCCTCTCGAAAACCAAGATATGTAACTTCCCCCCCCCCCCCCCCCCCACCCCCCCCCTATTGATTAATAGGAACCCTTAAATTTCAGTTGGAATACGTCCCTAAAAAGAGAGGACGAAGGTAATTTTCATATACTTATGTATCTGGGTTGGATAGATTATATAGTGAATCATTTCAGGGCCTTTAATCTAGTCTCACGGCACGGCAATTCTTCAATGACTATTTTACCACGAGGCCTGAGCTATGCTCAGTGTAGAAAACAAAATTAGCTTTGTTTGAAAAAATGCCTTTAGTGAGTCTAGCAGAATGAAACTCGCATATGCAGTTTGTCACAAACGACTGATAAATGATGGGCTCTTCTTATCTACGTCATAAAACGAAAAAAAAAAAAAAAAAAAAAAAAAAAAACTATAACATATGTAATTAGTCTACTCTACCTTATGATCTATTGACAAATTCATCTTTATTATAATGTGGGTATAAACCTTGACAAGAAGCCGGCCTAAATCAACGGTGCTTCATTTCCCCACAGCCTCAGGTGCGGGATTTTATTTACTTTGAGAATGGTATCCATCAATTTTTTTTCCGGTTCACAGAAACTTGCGAATGACGCCATGAGCGTAACTGCACAATTGCGCTTAATCCAAATTTTGCGCTAGATCTTACGGTGGGGTTGTCACAACATATAGGATGACAAGCTCGATGTTCGCCATTTTCCTTTCCTTCCCCTTCGTGTCGTGTTCTGAATTCTTTCAACATACTGTAAACATTGGCCCCAAAATTACATTATATCCCTCATTTCATCTTATTCTTATCTATAAGAAATAGCGATTCGGATTAAACTAAGCAACCCAGTACACTTAGATTGTTTGTCCTCTATTTTTTGCGTTTTCAAATGGAATAAGTGGTGAAGGATGTCGTAATTTATATATCGAGTTTGCCTCGGAATCTTTGTATATTCCAATAGAAATGATGACTAAATAAGTACTGT	0	UNRESOLVED	AF=0.955224;CHR2=ref|NC_001138|;END=30089;Kurtosis_quant_start=-0.321232;Kurtosis_quant_stop=2.541358;RE=64;REF_strand=3,0;STD_quant_start=0.790569;STD_quant_stop=0.790569;STRANDS=+-;STRANDS2=33,31,33,31;SUPTYPE=AL,SR;SVLEN=999;SVMETHOD=Snifflesv1.0.12;SVTYPE=INS;Strandbias_pval=0.242877;ZMW=54;PRECISE	GT:DR:DV	1/1:3:64
ref|NC_001138|	204997	1062	GAACGTTTGTTGAAATCTTCCAAACAGAAATGATACAGGTTTACTTTACAGCAAGACATTAGTAGTTTCATTAGCTTATCAACATGTATGAAACCGGCAAGATTGAAAGCTTGATTGCCCTTGACGAGCTACTCAAATGTGTAAATATCTGCACAATCAGTTTACACTCATGTTTCCGCGCTTTTACCCTCCATCTAGATTAAAATCTTATATGGATTATTTGGGATAAATAGCATTTAGTAAATCAAATTGATAAAAAAAAGAATAGCATTTAGGTATGCAGAATATACTAGAAGCTGTCCTCACTGATCCTGAATCCAAAAAAGAGAATTCTACGTAATAATATTATCACCTCTTCCTCCATTTTATATGCTGTCATTCATTATCCTATTCCATTACCAATCCTTGCATTTCAGCCTCCATTAAATCCGATGGTTGTTTC	N	0	PASS	AF=0.434164;CHR2=ref|NC_001138|;END=205930;Kurtosis_quant_start=3.350389;Kurtosis_quant_stop=-0.285663;RE=122;REF_strand=71,88;STD_quant_start=0.384111;STD_quant_stop=1.588896;STRANDS=+-;STRANDS2=65,57,65,57;SUPTYPE=AL,SR;SVLEN=-933;SVMETHOD=Snifflesv1.0.12;SVTYPE=DEL;Strandbias_pval=0.185222;ZMW=100;PRECISE	GT:DR:DV	0/1:159:122
ref|NC_001138|	204998	1063	GATAAAAAAAAGAATAGCATTTAGGTATGCAGAATATACTAGAAGCTGTCCTCACTGATCCTGAATCCAAAAAAGAGAATTCTACGTAATAATATTATCACCTCTTCCTCCATTTTATATGCTGTCATTCATTATCCTATTCCATTACCAATCCTTGCATTTCAGCCTCCATTAAATCCGATGGTTGTTTCTCAACTTTTATGCCATCTTCTTATACCCATATAATGATATATTAGTAGGAAGAAACACTAATCGATAGATGATAATTATCATTTACCTACGCATTCGTATTATCGTATTCGCAGCTAGAGGCCAGTGCAACCATATAGATATTGCTATTAACTTCATTGTAGCTAAAGCACCCTGGGTGTTAAGGAGAAACATCAATAAGAGAATAGTTTGTAGTATTCTGTGAAATTTTCGGTGACCATGGTCTTCAAGGAGAATTCTTTAGTATATTCTATGTAT	N	0	PASS	AF=0.59542;CHR2=ref|NC_001138|;END=205929;Kurtosis_quant_start=-0.388407;Kurtosis_quant_stop=-1.021666;RE=234;REF_strand=71,88;STD_quant_start=1.000000;STD_quant_stop=5.868211;STRANDS=+-;STRANDS2=109,125,109,125;SUPTYPE=AL,SR;SVLEN=-931;SVMETHOD=Snifflesv1.0.12;SVTYPE=DEL;Strandbias_pval=0.757225;ZMW=190;PRECISE	GT:DR:DV	0/1:159:234
ref|NC_001139|	122145	1101	N	GAGAAATGGATGTGAATGTTGAGATAATGTGGGATTCAATGTGATAAAGGATATAATATTAGGATACAGAAGATACTTAGAAGTTCTCCGCGAGGATTAGGAATCCATAAAGGGAATCTGCAATTCTACACAATTCTATAAATATTATATTCACGTTTTTTTATATGTTATATTCATTGATCCTATTACATTATCAATCCTTGCGTTTCAGCTTCCACTAATTTAGATTGGACTATTTCTCTCATTTGGTCAGCTTCTAACACCGTATCTGATACTATACTAGTAAACGTAAATAAGTAGTAGATATAGTGGATTTTTATGCAAACATTACCACCCATAATGATATAGATCTAATGAATCCATTTGTTTGGTAATAGTTTAAAATGTTTTTATCGGAAGAGGTTTGTCATCCACATCAGCAATGTATCTTGGTTCGATGTAGTATCGATTAAATATTAACCTGACATTCATCTCTAAGTTCATTGCATTTGTGCCAAAAACAAAAAATCTGTTTCTAAATTGCTCTTAATTTGTAGGACTTAATTATACTGATCGTTGATCTACTATCAGTAAGTAAGCCTTTATAATTGGTTTCTGTGAAGTTCTGGCACAAGGTGACTGAAGGGTTTATTCAATAGCGGTCTAGCTTCACTGACGGCGTTGTATTTATGCTAGTAGTTGAAGTATGTTAACGAAGCCTTTGTCGACTCGTTCCGCCAATCACTTTCGCTTGAGTAGGAAAATGTTACCACTTTGTGGACTGTAATATGGTTGGTTACCATATTGAAGCAGCGCTTATGCGGACTAGTTATATATGGCTTGGTAGGTTTGGTTTTGTTATGCCTATTAATTGTTGTATCTCTAGTGTCCACATGAAAGTGATAAACTCATATGGCATGTCTAAAAACGTGCCTAGAGGGGAATAGTTATGTTGAGCTGAGCAAGTGTGTTGATGTAGTCTAGTAAGTCAAATCTTAAATTTATATCCAACATCTGAAGCTAGACCAAAACTTTGCATTTCATGTACTTCTCCGGGAGTCATCTTCATCTAATTTCTAGTGATCCTGGTCTAATAAAGACCTTGGTTGACGTGGAGCGCTAAAGTTTTCTTCCTTTTGGATTCAAAGGTACGTTTAATTTGGGGTATTTTTCAGTTTTAATGAGTGTTCAATACTAATTTACATGTATTACCTCTTTGATATTGATTCTAAGCAAGTATGTCGTACTGAATTTCGTTATCCACTTTCACCCAAGAGTTATTATCTTTGTATCGATTGTTTCTTGAGTGTTGTTATGATTTTCTTATTGCATTTAAGTCTTTGCTGAATAAAAACATCATGTCGCAACAAATACAAAATTGTACTTGACTATTCTTAATACGCATGGAACATCCAAGAACTTCTTCAATACCACACTGTTTTATAAGGTATGATTGCTAGTTTAGTACCAGTTCGCTCCACTTTGTTTCAATCCATAAATTGATTTCTTCAAAACGTATCAAACTTATCAATCATTCTAAATGTGGTGGAGGTCTTATGTATATTCTTCTTTGATGTCTGCATTACAAATATGCCGCAGTATGTCTAATTGTGTAATATAGTGTTATTGTATAATGCAAGTGACAGGGATGTTCATGAATGCATAGTGATGTCGGTATGCGATTGCATGCCTGAGTCGTAAGTGTCAGGATGCTGAATATCACCTCTGCAACAAGCTAAGCTTTAAGAGTACCGTCAACGTTTTCTAGTTGAAGATTAAACATGAGTTTCTTACTACTTTTAGGGTCTTATTTCTTTTCTGTCATAATATTCGTTCAGTGTCCCAAGTTTTCATCTCAACAGTTGGATGATTCTTTGTGGTATGCCTCGATAAGCTTTTTCTTTCTTTCTATCTTTATTATAGGTGATTTGCCTCATCGTATCGTAAGGTTGTCCGTATTGGTTTGATTGATTTTACTGCTTTTAACGCTGCAATCAGGTGAATTCGTTTCTTCAGATCTCGGAGGTTCTAAACTACGCAATTTTAGTATTCAATGTGTATCGTGATACCTAATTGCAGTTTCTTATCTTTAATGATCTTTTCTTACTGTTGATAGTAGTATAGGCATTAGAGGTCACCAATACCACCCAAACTGGAAGTAGTTTGATGAGAATTATCGGGTGGGAGTTCTTTAAATGGGTAAGGGAATTCGTAGGAGATTATGGAGGAGCTCAGGAGGGGGAGATCAGCGATGATAGATTTCCTCGTATTCTGTTCAGAAACAGTAGTGGCGTTTGATAGGAACAATATTGTGCGATGATTATTTTCCGGTGGAGAAGCAACGATTGAAGGTGAACGGTGTCTCATCTTTTCTCAGTCTCGTGGGAACTTATCTGCGGAACAGTTTGGTTGTGGTACCACCCGTACTGGATATTGGTACGTTTGTTTAGGATTGTCGTCTTTTCACATGTACGAGTTCTGAGTGTTCTGAAATCTTTAGATTTACTGGCGTGCGACGACTCATGGTGTTAGATTGGGACATGGGAGCAAGTAAAGGAACATTTTTAATTTATGCATACCACCGAACGGGTACTCTCGATTGGAAATTTGGGGGGCTAGATATCTTCTTGATGAAGAATATTAGATTTCAGATATGTTGGGGTTCAATTCTTGGGTGCCGAAGATTGGTTTTGAAAACACGTTTCGAATCTTCAGTATGAGGTGACGGAGGTGTGGAATCGGTTGACTCACAGCTTTTGAAAAGGACATTTCTCGGTTTGCTCAGGATTGTAGTTCGATGTCAGATTGGAAGTCATGGTCCGATTCTATGTTAAGATCATCGGATGTTTGGATCATTGACGCAATGAACGATTGATATGAAGCAGTTTTTAAACGGTTAAGTCTTCATCGAAAGTGGGAGTGCGTCGTAATGAATTGATCTACTCTGGATCCTGCCCTGGAAGAATAAACATAGTTAGTTGTATCTACTGTTTCTTTAAGGATGGAAGATAGATGAGTATCCATAAAGTGTCGAGACGGATGTAGAGCGTAGCTCGGATGCCACGAGGATGTATTGGAGGTTAGGGTTGTGATCATTGACGATAACAGGTTACCGAAAGGTTAACAAAGTACTGATAATCAAGTCCTGCCAAGCAGCATGTTTGTCTTGCAGATTTTTTGCTTTTAGGTGCAGCTAGTGAATTTCTCACAAATAGTAGAAAATTCGCTTGCACGAGAACCATAAATGGTTCGTAAAACCACTACATTGCAGTTGAGTACGCAGTCATCTAATAAGGTACGGTTTGAGCCGTGCAGCGAACTCCATGTCTCGGGAATCCGCTGTGCTGTGGTTGATAGCATGGAAGTTATACCATTTTTTCAAGGAATTTATGCGAGAGTCTGTTAGTAATCAGAACCCGGTCCCGTTGTATAAAACCAAGACACTGCCCTGAACTGGTTCTAATAAAGCTAGTGATCGTAGTAAAAACACGAGGATAGAGTCCCGCGACGGTCTTGAATGGAAAACCCCAACGGAATTTGTTTTGTCTATCAGTAAATGAGATGAAATAGGATGGGCACTTTTGGTAGGTTGTGAACGGACCAAATTGTCAGTATGTAGGTATTGAAGGGTTCGTATGAATTTTGGTATTTTTTTAGTCGTGAACCTTTGATATGTTCTGTGTTTGGTGTTTGGCGATTTTTAAACCAATCAGACATTGATAGTCAATTAGAACTATAGAACAGTCGCATATGATTCGTTAAAATACGTGATGGTGTTATTTTAGTGAGTATCGAATTGTCTGTGCATGGCCATGTGCAAGCATGAGATGAATGAAGAGGATAGGAGATTGCGTGTACTTTCACTTGTATGGACATTATTGATGGGGGTACGGAGATATTTGATGGAAGCAAGTACTTTTAAGATACCCAGTAAAAGTCTCATATTTACGATAGGTGCAAGGACAGTGCCGTCAGATGTTCTAAGACGTTTTTGGTTAAAGCATGTGTGATATTACTGCAGCCAATTCATTCAAACTGAGTAAGCATAGGATATGTTAGAGTGTTGCATACTTTATTGATGTTTTGGTGTTGTTCGCGAAGTGAAATTGTAGGGTTACCAAAGCGTTAATGGTATATTTTCTTTTTTGAGCATCAAACTACGTTTATGTCAGGTTAGATGATGCTGAGTGTATGTGTGAGCAGATCGTATAAGGGTTCGTGCTGAATCCTTGAATGCGGAATGGATGGGTGTCAGGGAGTTCATCAGCAGAATGTTAGTGTTGATTTACCGTAGATCAGAAGTTCCTGGCCTAAGGTGAAGGTCGTGTTATTGTCAATTGAATCGGTTCGTAGTGATTTTTACTGATGGAATCGTGTGTCGTGATGGGAGATATTAGTGTGGATACATTGTGAGCCCTGGCTGTTTTGATTCGACGTATTTGTTGTTTGAAAGGATTCCGAGCTATAACTTGGGTTTGGTTGTATTCGATGATGCGAGAATCATTCTTTCATTCACTCAGATTTCTCTAATTAGGTTTGCTGTTTCTCGATCCCTGTTGTTCTTCATAAATAGCATGGATATCTAAGAACAGTTCAGCGACTGTCATATTTAGATGTCGATGACGTTGTTGATAGCGTTAAAAATTTATATTCGCCCAGATAGACCTCTCATATTAATTGGCATGCGACCTTGTTATTGATATGAATGCCATTATGTTCAGTCTGTCGAGAATGTTTGTGACTTTGTTTCAAATGCTCTGCAGGTGTACTGCCATATATTGCAAATTTGCCAGGGTCACAATGTCGTTTGCCTCTTGGTATCAGATTGCAATTTTTTCAATTTACTTGTTGGAAGAATTGTCATGATTATCCGTAATCAACGGAAGAGGGAGTCTTTGGACCCAGGGTAGGTAGGATAATTGAGAGGGAGCAAATATTTGAAAAGTGTTATACACGAAGGTGAGTCATCATCAGTGATCTGACGTCTACGGGTTTCCGTTTACTGTCGGAATAAACCACCGAGATTCGAGTTTTGTAAAAATTGAGTATGTTTTAAACCCAATTTGGAAAGTAATTAGGTGAGGTTAACATGGTCGGTGGTGCTGACAATTTTAGTGGAGGTCATATTCAGGTCCGCTGAGGATGAATCAGTAAATGATACCTGACTCAGGTGATGGAGAGTGCTCCAGAGGCGTCCAATGATGATGGATACTGCGGAAACTGTGATTGATTGTGCCAGGTGGTTGGAAAAGTACATAGGCGACATTTGATAAGGTGTATACGGAAATCATCGATGGGTCCGTAAAATGACCAACAAGATGGATTGGCTTGGTTTTTGGGTCATAATGCACTGCTGTGGGTACGGCCAATTCTGTGGAGGTTGGTACTGAACAGGTTGAGGAGAGGCATGATGGGGGGGTTCTCTGGAACAGCTGATGAAGCAGGTGGTGTGTCGGTTGAGAGTTAGCCTTAGTGGGAGCCTTCTCACATTCTCTGTTGTGGAACGAAAGTCTAACGGATCTGATTTGTGTGGACTTCCTTAGAAGTAGTAACACCGAAGCCACAGGAGCTACATGAGAATTTGTGGGTAATAGATAATTGTTGGATCATTGTTGATAAAGGCTTATAATTTAGTATACAGGATATACTAGAAAGTTCTCCTCGAGGATTTAGCGCATCCATTAAAAGTGAATCTGCAATTTTCTACACAATTCTATAAATATTATATAATCGTTTTATATGTTAATATTCATTGATCCTATTACATTATTCAATCTTGCGTTTCAGCTTCCACGTAATTTAGATGACTATTTCTCATCATTGCGTCATCTTATAACACGTATATATAATATACTAGAAAGTAACTACGAGTTAGTAGAGATGTTGATTTTTATTCCATACA	0	PASS	AF=0.539964;CHR2=ref|NC_001139|;END=122144;Kurtosis_quant_start=12.785618;Kurtosis_quant_stop=-1.781403;RE=304;REF_strand=145,114;STD_quant_start=0.353553;STD_quant_stop=228.360259;STRANDS=+-;STRANDS2=201,103,201,103;SUPTYPE=AL,SR;SVLEN=5908;SVMETHOD=Snifflesv1.0.12;SVTYPE=INS;Strandbias_pval=0.0150798;ZMW=253;IMPRECISE	GT:DR:DV	0/1:259:304
ref|NC_001139|	517686	1228	N	ATCAGTTTTAGTAGTTCTAGTGAAATTTAGTACAAATTC	0	PASS	AF=0.485138;CHR2=ref|NC_001139|;END=517685;Kurtosis_quant_start=-1.927667;Kurtosis_quant_stop=-0.414891;RE=457;REF_strand=244,241;STD_quant_start=10.595845;STD_quant_stop=8.903971;STRANDS=+-;STRANDS2=230,228,230,228;SUPTYPE=AL;SVLEN=41;SVMETHOD=Snifflesv1.0.12;SVTYPE=INS;Strandbias_pval=1;ZMW=349;IMPRECISE	GT:DR:DV	0/1:485:457
ref|NC_001139|	530059	1235	N	CTATCCCTCATCCTCATCCCATCCTGCATCATCATCATCATAT	0	PASS	AF=0.453179;CHR2=ref|NC_001139|;END=530059;Kurtosis_quant_start=-0.958346;Kurtosis_quant_stop=-1.376233;RE=392;REF_strand=242,231;STD_quant_start=12.816603;STD_quant_stop=10.977249;STRANDS=+-;STRANDS2=208,185,208,185;SUPTYPE=AL,SR;SVLEN=43;SVMETHOD=Snifflesv1.0.12;SVTYPE=INS;Strandbias_pval=0.632718;ZMW=304;IMPRECISE	GT:DR:DV	0/1:473:392
ref|NC_001139|	535212	1236	N	<DEL>	0	PASS	AF=0.805808;CHR2=ref|NC_001139|;END=541687;Kurtosis_quant_start=-1.656166;Kurtosis_quant_stop=119.353688;RE=444;REF_strand=64,43;STD_quant_start=2.650854;STD_quant_stop=0.524190;STRANDS=+-;STRANDS2=228,216,228,216;SUPTYPE=SR;SVLEN=-6475;SVMETHOD=Snifflesv1.0.12;SVTYPE=DEL;Strandbias_pval=0.13107;ZMW=331;PRECISE	GT:DR:DV	1/1:107:444
ref|NC_001139|	535211	1237	N	<DEL>	0	STRANDBIAS	AF=0.604839;CHR2=ref|NC_001139|;END=535548;Kurtosis_quant_start=37.730882;Kurtosis_quant_stop=13.638268;RE=150;REF_strand=50,48;STD_quant_start=0.683130;STD_quant_stop=0.840635;STRANDS=+-;STRANDS2=142,8,142,8;SUPTYPE=SR;SVLEN=-337;SVMETHOD=Snifflesv1.0.12;SVTYPE=DEL;Strandbias_pval=6.76172e-16;ZMW=144;PRECISE	GT:DR:DV	0/1:98:150
ref|NC_001139|	561756	1245	N	<DEL>	0	PASS	AF=0.924479;CHR2=ref|NC_001139|;END=567762;Kurtosis_quant_start=35.129017;Kurtosis_quant_stop=32.531325;RE=355;REF_strand=20,9;STD_quant_start=0.944804;STD_quant_stop=0.000000;STRANDS=+-;STRANDS2=172,183,172,183;SUPTYPE=SR;SVLEN=-6006;SVMETHOD=Snifflesv1.0.12;SVTYPE=DEL;Strandbias_pval=0.0518186;ZMW=273;PRECISE	GT:DR:DV	1/1:29:355
ref|NC_001139|	568735	1246	N	<DEL>	0	PASS	AF=0.90678;CHR2=ref|NC_001139|;END=574701;Kurtosis_quant_start=41.876434;Kurtosis_quant_stop=49.555490;RE=428;REF_strand=28,16;STD_quant_start=0.290021;STD_quant_stop=0.463631;STRANDS=+-;STRANDS2=216,212,216,212;SUPTYPE=SR;SVLEN=-5966;SVMETHOD=Snifflesv1.0.12;SVTYPE=DEL;Strandbias_pval=0.113454;ZMW=322;PRECISE	GT:DR:DV	1/1:44:428
ref|NC_001139|	701233	1278	N	TGAGAATATGTGAATTGTTGAGAAGATAATGTTGGGATTCCATTGTTGATAAAGGCGATAATATAGGTATACAGACTTACTAGAAGTTCTCCCGAGGATATAGGAATCCTCAAAATGGATCTATTATTCTACATACTGTAGTACGATTATTCCTCATTCGTTAGAGTTTTATATTCAATTGATCCTATACATTATCAATCCGTGAGTTCAGATTCCACTTAATTTAGATGAATATTTCTCATCAGTTGAGTCATTTCTAAACACCGTATATGATAATATACTAGTAATGTAAATACTGAGTTAGTAGATGATAGTTGATTCTATTTTTTTTCCAAACATACCACCCATAAGTAATAGATCTAATGAATCCATTTGGGTAGTTAAAGTTTAATGTGTTTTATCGGAAGAGGTTTGTCATCACATCAGCAATGTTCTTCTGGTCTCGACTGAGTATACGTATAAATATTACCTGATAATTCATCTCTAAGTCTCATTTGCATTTGTGCCAAAAAATCTGTTTCTAAATTTCTCGTCATTTGTAGACTTAATATATGATCTTGATCTACTATCAGTAAGTAAGCCTTAATAATGGGTTCTTGTTAAGTTCTTGTATCAGGGACTTAGATTATTAATAAGGGGACAGATTCACTTATCGCGTTGTATTTCTGCTTCCGTAGTTGGAGTACAGGTTAATGAAGCCTTGGTGGACTTTCCTCAATTACTTTCCATTAAGGTAACTATCTGTTGCCAATTTGTGATTTATAAACGGTTGGGGCCATACGAAGCATTCAATTTATTGCGACCAGTTTATTATCTGGCTCGGTAGGTTTGTTTTTGTGACCAATCAGTTGTTTATCTATAGTGTCCACATGAATTGTATAAACTCATATGTCATTGTCTAAAACTTGCCTAGAGGGGAATTAGTATATGTTGAGCACGGTGTGATATGTAGTATAGTAGTCAATCGAATTTTAGATCCCAACATCTGAAGCTAACCAATCAACCTTTTGGCATTTCATGTACTCTCTTTGTAGTCATCTTCATCTATTTCAGGTATCTGGTCTATATAAAGACCTGGTTGACTGGAGACGCAAGTTTCTTCCTTGGATTAAAAGTCGTTTAATTTGGGTATTTTCTCAGTAATGAGTTTTCCCATACCTAATTTCATGTCATGTACTCTTTGATATTTGAGTTCTAGCCAAGTATGTCGTACTGAATTTCGTTATCACTTTCAACCAGATTTATTATCTTTGTATCGTATTGTTTCTTGAGTTTTGTTATGATGTTCTTCTTTGCATTTAGTCTTTGCTGACTATAAAAAATCAGGTCGTCAAACAAAATAAACATATTGTTAATGGACTATCTTAAATACGCATGGACCACCACAAACTTCTTCATACCCACTGTTTTATCAGGTATGATTTGATAGTTTTCGTTACCAGTCGAGACACTTTGTTCAATCCATAAGTGATTCTTCAAAAGTTAATTATCATCATTTCCTAATGTGGTGGAGGGTTTATGATAATTCTTCTTTGATGTCTGCATCCAAATATGCCGAAGATATTCTAATTGGTACTATAGTAGTTATGTCTAATTATGCAAGTGACAGGGATGTTGTCATTAATGCATCGTGATGTACGGTATTGGATTGCATGCCCGAGTCGTAAGTGTCAGGATGCATGAATATCACCTCTGCAACAAATCTAGCTTTATGAGTTACGTCACGTTTTTGTTGAAGATAAACATTGAGTTTATTACTCTTTTAGAGTCTATTTCTTTTCTGTAATAATATTCGTCAGTGTCCCAAGTTTCATCTTTCAACAGTTGAGTGATTCTTTGTTGTCTGCCTCGATATATTTTTCTTTTCTTTATATCTTATTATAGGTGATTGCTCATCGTATCGTTTAGGTTGTCCGTATTGGTTGATTGATGGTATGCTTTTACAGCTGCAATCAGGTTGAATTCGTTTTCTTCGATCTGGAGGTTCTAATACGCATATTCTTCGTATTCATGTGTCTCGTGATACTTAATTTCAGTTTATTATTTCTAATTGATTGTTCTAATGTTGATAGTAGTTAGTATAGGCAGTACGAGTTCACCAATACCACCCAAACTGGAATTAGTTTGATGAGTTTATCGTGGGAGTTCTTTAAATCTTTAAATGGGTAGGAATTCGGTATGAGATTCTGGAGCGTAGATCAGGGAGTGGGCAGAATCAGACGATGATAGATTTCCTCGGTCTTCTGTCAGAAAACGTAGTTGGCAGTTTGATAGAAACATATTGTTGCGATGAATTATTTTCCGGTGGGAAAGAAGCATCGATTGAAGTGTGAACGGTTGTATAATCTTTTCTCAGTCTCTGGTCACTGATCTGCGGAACATTTGTTGTTGGTACCACCGTACTGGCTATTGGTACGTTGTATGATTAGTGCATTTCACTTGTACGAGTCTGAGTGTCTGCAATCTTTAGATTACTGAGTGCGACGCTAATGTGTGTTAGATTGGGACATGGGAGCAAGTAAAGGAACATGTAAGTTTATGCATACCACCGAACGGTACTCTTCGATATGGAAATTTGGGGGGTGCTAGATCTCTCTTGTGGACGACTATTAAGATTCAGATATGTTGGGGTAAACTTCTCTGGGTGCGCGAATATTGCGTTTAGAAAACACGTTTCGAATCTTCAGTATGAGTTGACGGAGTGTGGAATCGTTGGGAATCACAGCTTTTGCAAAGGACATTGTCTCGGTTGTCAGGATTGTAGGTCGATGTCAGATTGGAAGTCATGGTCAGATTTCTATGTTAAGATTCATCGGATTGTTGGATCTCATTTGACGCAATGAAACGATTGAGATGAAGCAGTAAACGTTTAAGTCTTTCATCGAAGTGAGTGGTCGTAATTGAATTGATCTAATCTGGCTTCCTTGCCCGCAGAATACCATAAGTAGTGGTATCTACTGTCTTCCTTTAAGGCTGGAAGATAGAGGACTATCCATAAGAGTTCGAGAGGATTGTAAGAGCGTAGCCTGGGATGCCCGGAGGATGTATTTTGGAGTTAGGGTTTGATATTGACGAACAGGTGACCGAAAGTAAACAAAAGTATGATATTCCCAAGTCGCCAAGCCAGCATGTTGTCTGCAGATTTTTTGCTGTTAGGTGAAGTAGGGAATATTCTCCACTAATAGTAGAAAGTGAGAAAATTCGATTGCAGAGAACCATAAATGGTTCGGTAAACCAACTACATTGCAGGTTGAGACGGCAGTCAATCTAATAAGGTACGTTGACCGTTCAGCGAATCCAGTGTCGGGAATCCGCTGTGGTTTGTATTAGCATGGAGTTTACCATTTTTTCAAGGAATTATGGAGAGTTTGTTAGTATGACTTCAGAACCACGCGTCATTTGTATACCAAGCACTGGCCTGAAACTGGTGCTTAATAAAGCTAGTATCGTAGTAAAAACATCGAGGATAGGTCCTCAGCGACGGTCGTGTAATGGAGTAAACCCAACGGAATTTGTCGTCTCATCAGTAAATGAGATGAAATAGGATGGTGCAGGCATTTCTGGTAGGTTGTGAACTGGACCAAATATGTCAGTATGTAGGTATTGAAAGGTTAGGATGAATTTTGTAGTTTAGTCGTGACCTTTGATAGTCTGTGTTTGGTGCTTTTGCCGATTTATTAAACAATCAGGACATTGATAGTCAATAGCACTAGAACCAGTCGGACATCTGATTCGTTAAAAATAGTGATGGTGTTATTTTTAAGGTGAGTATCGAATTGTCGTGCTTGGCATGCGCCGTAACGCATTCGATGAATGAAAGGATAAGGAGATTTGCGTGTACTTTCAATTGTATGGACATTATTGATGGTGGGTAATACGGAGATATTTGATGGAGCAAGTTACCTTTTTAGATCACCCGTAAAAAGTATCCATATTTACGATAGGTGCAAGTACAGTGCCGTCCGACCTTCAAGACGTTTTTGGTAAGCATGCTGTGATATCTCCTGCAGCCAATCATTCAAACTGAGTAGTCATAGGCTATGTTGGAGTGTTGCAAATACCTTTATTGATGTTTTGGTGTACCTTGTACTGGGAAGTGAAATTGTAGGTCACAATTAGCGTTAATTGGTATATTCTTTTTTGAGCATCAATACGTTTAGGTCCGGATAGATGATGGTGAGTGTATGTGATTGAGCAGATCTTCTAAGGGTTCGTTGATGCCTGATGCTCTGCAATCGGAAGGAGGTGTCAAGGGTCGAGTTCGTAGTTCATATCAGAATGATAGTAGATGTTACTGTAGATCAGTAAGGGTCTGGCCTAAGATGAAGGTCGTGCTTATTGTTCATGGAATCGGTTCAGTAGGTGATTACTGATGACTCGTTGTCCGTGCTGGGAGAGTTATTAGATGTGGATACATTGTAGCCCTGGCTTTTTCGATCGATTTCGAATTATTTGTTTTTTGAGGATTCGAGCTATAACTTGGGTTGGTTGTATTCGTATAGCTGCGAGAATCATTCTTCTCATCACTCGGATTCTCCGTAATTAGGTTTGCTGTTTCTCGATCCCTGTGTTCTCATAAATAGCATGGATATCTAAGAAACAGTTTCAGCGACGTATATTTAGATGTCGTTGACGTGGTGTAGCGTAAAAAATTTATATTCGCCAGATAGACCTATTCATAATTAATTGGCATTGCGACCTTGTTATTGATATGAATTGCCATTTGGTCAGTCTGTCGATACTGTTTGTGACTTTTGTTTCAAATGCATCGCAGGTACTGCAATTATATTGCAAATTTGCCAGCGCGTCACAATTGTCGTTGCCTCTGGGTATCAGATTGGCCTTTTTTCAATACTTTTGAAAGAATTTTCATGAATCCGATAATCAACGGAGAGGATGTCTTTGACCCCAGGTAGGTAGGAATTTGAGAGGGAGCCAATTGAAAAGTGTATACAAGAAGGTGGAGTTCATCATCAGTGATCTGACGTAAGGGTTTCAGTTTACTTTTCGGGGCATAATACCACCGAATTCGAGTTTGTAAAAATTTGATGTGTTTTTAACCCAAATTGAAAAAAGTCCCAGGTAGGTTTAACATGTGGTCGGTCTGCATCATTTTTTAGTGGATTTTGGTTCATATCAGAGTACGCTGAGGATGATCAGTTAAATGTATTACCTGATTCAGGTGATGGAGTGTCAGAGGGTTCCAACTGATGATGGATACGGCGGAAAACTGTGATTGTGGCCCAGGTGGAAAGTACATAGGCGACATTTGATAAGGTGTATACGGAATCATCGATGGGTGGTCCGTTACAAATGACCAACCAGTGGATGGCTTGGTTTTGGGTCATCATGCACGGCTGTGGGTTAGGCCATTCTGTGGTGAATGTGACTGAGCAGTTTGAGGACGAGGCAATGTGGGGGGGTTATCTGAACAAGCTGAGGCAGCAAGGTGTTGTGGTCTGTGCGAGTTAGCCTTAGTGGAGGCTTCTCACATTATTCGTTTTGGAAGCTGAAAACGTTCTAACGGATCTTGATTGTGTGGACTTGTCCATAGAAGTAACCGAAGAACAGCGCTACCATGAGAAAGGGGTGAATGTTGAAGATAATTGTTGGGATTCCATTGTTGATAAAGGCTATAATATTAGGTATACAGAATATACTAGAAGTTTCATCGAGGATTATAGGAATCCAAAAGGAATCGATATTTCTACATACTAATATTCGATTATTCTCAATTCGTTTATATGTTTATCTTCATTGATCTATTACATTATCAATCATTGCGTTTAGTTCCACTAATTTAGATGACTATGTCTCATCATGCGTCATCTTATAACACGTATATGATAATATACTAGTAATTGTAAATACTAGTTAGTAGATGATAGGTGATTTTCTTCCAACAA	0	STRANDBIAS	AF=0.457661;CHR2=ref|NC_001139|;END=701232;Kurtosis_quant_start=75.115552;Kurtosis_quant_stop=-1.505088;RE=227;REF_strand=143,126;STD_quant_start=0.000000;STD_quant_stop=74.543211;STRANDS=+-;STRANDS2=157,70,157,70;SUPTYPE=AL,SR;SVLEN=5946;SVMETHOD=Snifflesv1.0.12;SVTYPE=INS;Strandbias_pval=0.000319146;ZMW=199;IMPRECISE	GT:DR:DV	0/1:269:227
ref|NC_001139|	707196	1281	N	<DEL>	0	PASS	AF=0.994949;CHR2=ref|NC_001139|;END=712546;Kurtosis_quant_start=48.678521;Kurtosis_quant_stop=55.551523;RE=394;REF_strand=0,2;STD_quant_start=2.268746;STD_quant_stop=0.444938;STRANDS=+-;STRANDS2=236,158,236,158;SUPTYPE=SR;SVLEN=-5350;SVMETHOD=Snifflesv1.0.12;SVTYPE=DEL;Strandbias_pval=0.162639;ZMW=308;PRECISE	GT:DR:DV	1/1:2:394
ref|NC_001139|	774678	1295	N	GTTGAAATTAAAAATCAACTTCATCTACTAACTAGTATTAACGTTATAGATATTACATATACGGGGTTAGAAGAGACGCACAAATGATGAGAATAAAAGTCTCTACATTAGAGTGGAAGCTGAAACGCAAGAATCGATATGTAATAGATCAATGGAATATAACATTAAAATGATTGATAATAATATTTATAGATTGTGAGCATTGCAGAGATTCACTTTTAGGATTTCCTAAATCCCGAGGAGAACTTCTAGTATATCTACATACTAATATAGATAGCTTATCACAATGGAAATCCCAACAATTACATTCAAAAATCCACATTCTCTACATCGGTAGCGCCTATGCTTCGGTTACTTCGAAAGGAAGTCCCATCAATCAGAGCCGTTAGCCGTGTCAGCTTCCAATTTACCGGAATACTTGTAGAGATTCCACTAAGGGTAATTCTCAACAAGAGACAACACCTGGGACACCAGCGGTTCCAGAGAAACCATCATCATGTCTCTCCTCAACCTGCTTCAGTACCACCTCCACAGAATGGACAGTACAAACAGCACGGCATGATGACCCCAAACAAAGCTATGGCCTCTAAAACTGGGGCACATTACCAACAACCATCGATGATGACGGGTTCACATATCAAACGTCACCTGCGTTTATCAACGGGACCACACTATTCCCTGCCACAGTATATCCCCCCGCTGAGTACTTCCTCAATACCCAATCGGATTCACAGGAGTCGAAAACGGTCTGAAGTACCTCAAGCTAAGACAAAGGTGAGAAATAATATCTTACACACACACTTTAACATCAGAAGAAAACTTTTCTAAGGGGTTGGAAATTTTACATCAGATTTTGAAAAGAGAACTCTAATCTCGGTGACATTATTCCAAATGGACCAGGGTGAAATCAAAAGACCAAATGATTATGAAGAAATGCGTTATAATACAATACCTTCCAAGCATTTGCCCCAGTCATTTATTGCCCAACATGGGTAAAACAAAATTTTAGAAAATATTTATTCTGACATCCTTTACAGTCCTTTGTAAAAGTGTTGTCCCAAAATGCAAACTAAACAATCAAGAAATGAAAAGATTGGATCGATCTTGCCAACCTTGAGTACAAACGGAAGTACATCTTGCTGACACATTTGACATAAGTCAGCACGATCATCAAATGGCTCTAAAGGAAACACTATCAATGTTAGCGGACAGATTGGCCTGTCAACTAATACTTAAAGGTCGATCCGGTGACGTCAAATACCTACGTACTCAATATCGTACAAAACGAACATGAAACGTTCCCAATTATTCGATGAAATTCAATTAATATTATGAACGAAATAAAACTCATGAATCTAAATAAAAAACCGTACCAATACAAACAACACAGCGAATCCAAAAATGTTTCTCGCACATCTCCAAACACGACTAACACAAAGGTTACAACTCGTAATTATCATAGAACAAAATAGTTCCAAAACAAAGGCAGCAAAAGCTCCACAATATTGCTACCATCTCGTAAATTCTCAAAGGTGAACCCAATAGATCACATTAATGAAATCAACCGTGTCATCACAATAACTTAACCGACGATGACAAACGAACTTAGTCTGAGGCCCAGCAACCGAAAGAATCTAAGCAACAGCCACAATAGACTCGAATGACGAACAAATGATACATTCTTTATTGATCAGGAGCTCGCAACGCTTGTCACAGATCAGCCCATTCTTTACACCATGCAACACCCAATTCTTGAAATAAACATAGTCGATGCTCAAAAAAAAGACATTCCTATAAGCCATTGGAATCGCTCACTTCAAACTTTCAGAACGGCACCAAAACATCACTAAAAGCACTACACACACCAACATAGCCTAGATCTACTTACGTTTGAGTGAGCTGGTAACCAACATATTATGCCTGTTACCAGAAACAATTTAGAAAGATCGGATGGTAAAAGTTACTAGCTCCCATAGTTCAAACAGGAGACTTTTACTGGTTATCTACAAAATACCTAATTCCTTCGCAACATTTACAAAGCTAACATTAAACCACGTCAACAAAAGCAAAAGCGTAATAAAATCAATATCCGTATACTCGAATGTGGGACATGCTAACTTCGAAGTATTAGAAGTCTCTTAAGAAGAATGCATGTGACCCATATTTGAAGAATGGCTATTGAATGGTCTAACGCTAGCACATATCCTGTCCTGATGTCTAATCGGCAAAAAGCACGAAACATAGGCATGTAAAAGGATCAGACTAAAGTACCAAGCATCATTATGAGCTTTTCAGTACTGCATTACGATCTATTTGGTCCTGTACACACTTACCGAAAAGGGCACCTTCTTACTTTATATCGTTACAGATGAGAGAAAACCAGATTACAAGGGTGTCACCCATTACACGACCGTCGTGAGAATCTAATCTCAATGTTTTTACTCGGAATTAGCATTTATTAAGAACCAATTCAATGCTCGCGTTCGAATTATTCCAGATGGATCGTGGCTCCGAGTACACTAACAAAATCTTATAAGTTCTTACGAAACAGAGGTATTACTGCATGTATACAACCACGGCAGATCTAGAGCACACCGGTCTGCGCTGAACGATTAAATCGTACTTTATTAAACGATTGTGCACACTGCTTCATTGCGTGGTCTACCAAATATCTATGGGTTCTCAGCAAGTCGAATTTTCGACTATAATCAGAAATCATGTCTCACCAAAAACACGATAAAATCTGAAAGACACATGCAGGTTTAGCTGGACTGGACATTAATACTATATACCTTTCGTCAACGGTTATACGTTAACCAACCATAATCCCGACTCGAAAAAAAGACATACTCGTGGCATTCCAGGTTACGCCTTAACGTCACCGAAACTCTTATGGGCTTATATTATCATCTTCCATCATTAAAAAAAGACAGTTATGATATACCAATTAGTATATATTACAAGACAACATCCAAATGGACAATTCAATTATGATACACTCACCTTTGCTGATCGACTCAATCGTTTAACAGATAAACCCATCGTTTATTGAAAAAATGAAACAGAGCGGATATGATCAAATACAGAATTATGATCATGACGCACGACGGAGGAGTGAAATAAAACTCTGATACTTAGTGAAACGACTTCTCGTCCCAATCAATGCACACCTTTACATTAGACCACGAGACCAGTCCAAAAAGTAAGTGCACCAAAAGAAAAGTTGGGCCGACATATCTGAATTATAATATTCTTCCATCTCTGTCACGATCTCGTACACCAATTATCAGTAATAAAAGAGAGTACCGACATGGGTGGTACCATGTGAATCAGATACTTACTTCACCTCTACACTAGTCACGCTCACTGCACGAAACAGAAAGCGACCTGGTCAGTCCCAATGATATGATTGATTTGACCTCACAGGATAGAGTTAATTATGGACTTGAAAAAAACATAAAAAATACACGTTGGGTGTTCGGAGAACATATATTCAACGAAATAGGGATACAAATATCAAATTAACAGGACTACAAATAGTCGCCCTCAATGTAGATCCGTTCGTCCAACAGTGAATCCACTAATCCCATCATCTCCATAGAAACAAAGGCTGTATGTGATAATCCACCCTCCATGATACGGATCGCAGAATACGATCTTCTGACAGCGCCTTTCCTAATATAATGCCTGACAAATCCCAAAACAGGTTACGGCTTGATTCTTATTCTTGGACGACTCCCACTTCCTGACTTAAAACCATAAATGTCTACGGACACTGATGTTTCAAAAGATCTTCCACCATACATCTCGTCAGACTAATTCCAGTTTGGGTGGTATGGAGATTCTAATGTTCTGATAATACAAAAGTAAGAAAAGATCATTTAGAAGATAATGATGAAAAAAAAGGAAATTGAGGTTTCCGAGACAATGGATATCAGAATATGAGAAGTCTTGGAACACCCAAGATCGAAGAAAGCATAAATTTAATGCAGCCAATAAAAAGGAGTGAAATCGATCAAACTTCAGTTTCCGAACGACCTTAAGATATGATGCAAGCATACATAAATGAAGACAAGCAAAGAAGAAAACAGATCAGATATATTGAAGCTTATCATAAAGAATTAACCAACTATTGAGAATGACATTGGGATACAAACAAAATTATTGAATAGAAAATGACCATAGATCCTAAAAGTAATAATCAATGTTTATATTTAAAAGAAACGTGAGGGTACACACAAAGATCGATTTGTTGCAAGAGGCGACATTCAAAACCCCGACGACATCTGATTCTGATATGGAATCCAATACCGTAAATCACTATGCATGATGACGTCATTGGCAATCGCATTAGACAATGATATTATATCACACAGCTGGACAATCCTCTGCTTTATGATCTGCTGAATCAAAAGACGAATTCTAATAGACCTCCACCACATTTTAGTTTGAATGATAAGTTACTACGTTTAGAAAATCACTCTATGGTTTGAAAACAAGCGTGTGCAAAATGGTATGAAACATTAAATCTAATTTAATAAATTGTTGCGACATGCAAGAAGTAGTTCGCGGATGGTCATGCGTATTTAAGAAATAGTCAAGTAACCAATTTGCTTATTCGGTTTCGATATATTGATAGTATTCAGCAAAGACTTAAATGCAAATAAGAAAATCCATCAAACAACACTCAAGAAACAAATACGATACAAAGATAATAAATCTGGGTGAAGGTGATAACGAAAATGCAGTACGCATACTGGATTAGAGATCAAAACTACAAAGAAGCAAGTACAGAAATTAGGTATATTGAAAAATCCTTGACAGACAAAATACCCAAACTAAACGTACCCTTTGAACCCAAAAGGGAAGAAACTTAGAGGCTCCAGGTCAAACAGGTCAGTAATAGACCTGGATGAAAGAAATAGATGAAGATGAAATACAAAGAGAAAAGGCATGGAAAATGAAAAAGCTGGATTGGTCTAGCTTCATATGTGATATAAATTTAGATGTGACTTACTATACTACATCAACACACTTGCTCAACATTATAATCCCTCTAGGCAAGTTTTAGACATGGACCTATGAGTTAATACAATTCCTGGGGAACACTAGAGATAAACATTACTATGGCACAAAAACAAACCTACAAGCCAGATAATAAATAGTCGCAATAAGCGATGCTTAGTATGGTAACCAACATATTACAAGGCAAAATTGGTAACATTTCTAACTCAACGGAAAAAAGTTGATTGGAGGAAAGGAAAGTCGTACAAAGGTCGTTAACATGCACTTCAACTACAGAAGCAGAAATACACGCAGTCATGAAGTATTCCGCTATTGAATACCTCAGTCACCTTGTGCAAGAAACTTAACAAGAAACCAATTATTAAAGGCTTTACTTACGATAGTAGATCACGATCCGTCTTATAGTCTACAAATGAAGAGAAATTTAGAAAACAGATTTTGGGCACAAAGGCAATGAGACTTAGAGATGAGTACAGGTAATATATTTATACGTAAACTACATTCGCGAACCAAGAGAACCATTGCTGGGGATTTGTGATGCAACCCTCTCGATAAAAACATTTAAACTGATCTTACAACCACCCAAAGATTCACCGATCTAATTACATATGCGGGGATCGCACGAGGAATACAAACACAACTATCATCTACAACTAGTATTTACGTACTAGCTATTATCATTATACGGTGTTAGAGATGACGCAAATGATGAGAAAAGTCATTAAAATTAGTGGAAGCGGTGAAACGCAAGGATTGATAATGTAATAGGATCAATGAATTAACATATGAAAATGATGATAATAATATTTATAGAATTGTGTAGAATTGCCCCCAGATTCCTTTTTGGATCTAAATCCTCGAGGAAACTTCTAGTATACTACTTTACCTAATTAGTATGCCTTAATCACAATGGCATCCAACCAATTACATCAAAATCCACATTCTCTACA	0	PASS	AF=0.440647;CHR2=ref|NC_001139|;END=774677;Kurtosis_quant_start=21.499833;Kurtosis_quant_stop=-1.973845;RE=245;REF_strand=196,115;STD_quant_start=0.128037;STD_quant_stop=222.934490;STRANDS=+-;STRANDS2=163,82,163,82;SUPTYPE=AL,SR;SVLEN=5860;SVMETHOD=Snifflesv1.0.12;SVTYPE=INS;Strandbias_pval=0.421933;ZMW=214;IMPRECISE	GT:DR:DV	0/1:311:245
ref|NC_001139|	793892	1300	N	AAACCAATGAATAATGAGGCTATAAGTAAGTTTTGCGAAGAATTTTATGCTACTGTTCAAACTGCATAAATTATAAGTTTCAACTTTCAAACATTAACGAAAGGTAGAAAATGTTTGCCGGCCCCAAAGCGAGAATCAG	0	PASS	AF=0.500542;CHR2=ref|NC_001139|;END=793891;Kurtosis_quant_start=36.239571;Kurtosis_quant_stop=83.336863;RE=462;REF_strand=232,229;STD_quant_start=0.147122;STD_quant_stop=2.613650;STRANDS=+-;STRANDS2=237,225,237,225;SUPTYPE=AL,SR;SVLEN=140;SVMETHOD=Snifflesv1.0.12;SVTYPE=INS;Strandbias_pval=0.792405;ZMW=336;PRECISE	GT:DR:DV	0/1:461:462
ref|NC_001139|	811447	1304	N	<DEL>	0	PASS	AF=0.98234;CHR2=ref|NC_001139|;END=823324;Kurtosis_quant_start=54.284451;Kurtosis_quant_stop=84.268676;RE=445;REF_strand=3,5;STD_quant_start=1.357329;STD_quant_stop=1.196843;STRANDS=+-;STRANDS2=223,222,223,222;SUPTYPE=SR;SVLEN=-11877;SVMETHOD=Snifflesv1.0.12;SVTYPE=DEL;Strandbias_pval=0.724124;ZMW=327;PRECISE	GT:DR:DV	1/1:8:445
ref|NC_001139|	881675	1324	N	GGTATCGATAAGCTTGATCGCGAGATCTTCAGTGGTGCATGAACGCATGAGAAAGCCCCCGGAAGATGATCTTCCGGGGGCTTTTTTTGGCGCGCGATACAGGACCGCGTTAGACAGGAAAAGAGGAACGCAGAATGTTAGACAACAACCCGCTTACGCATAGCTATTCAGGAAATCAGGCCGTTTAAGCGATGATTCACGAGAATTGCTGGCCGTGCGCATAAAAATTCATTACACACTCGCGCTGATTGCGATGCGGAAAACATGCCGATTGATATCTGCGCGGGCGTGATGATGAAATCCGGGTCTGGTACATGGATGGCGTGGTCGATCTCGGTATTATAGCGAAAAACGTGCCTGAAGAAGAGCTCTCAACGCCGCGCACCGGGCGAAGATCACGTATTTAACCCTGACGCCGTCTTGACTTCGGCTGCCGTTATCGCTGGCAACACCGGTTGACGAAAGCTGGGACGGCCGCCGCGCTGGACGGTAAAATATCGCTCCTCATATCCGCACCTCCTCAAAACGATACTCGACCAGAAAGGCGTCGCTTTTAAATCGTGTCTGTTAAATGGTTCTGTCGAAGTCGCGCCGCGCGCGGGGCTGGCCGACGTATCTGCGATTTGGTCCTATACCGGCGCGACGCTTGAAGCTAACGGCCTGCGTGAAGTCGAAGTATCTACCGCTTAAAGCCTGTCTGATCAGCGCGACGGGAGATGCACAGAGCAAGCAAGAGATGATCGATAAATTGCTGGACCGTATTCAGGGGTGATCAGGCGCGCGAATCAAATACTCATGAGCACGCGCCGTCCGGAAACGCCTGGAAGAGGTTATCCGCCCTTCCAGGGCCGGAAAGGCCGACAAATTCTGCCGCTGGCCGGCGAGCAACAGCGCGTGGCGATGCACATGGTCAGCAGCGAACGTTGTTCTGGAAACCATGGAGAGAAACTGAAAGCGCTTGGCGCCAGCTCGATTATGTACGGCCGATCGAGAAGATGATGAGTGATCTGACGCCTGATGCGATGCGCTTATCAGGCCCACGTAATGCGTTGATATTTGGGTTCTGAGGCCGGATAAGCGGAACCCTGTGATGGAGTAAAAGACCATGAGCTTCAATACCTGATTGACTGGAACAGAGGAAATCTGGCGGATCTTAATCGAATTCCTGCAGCCCGG	0	PASS	AF=0.884319;CHR2=ref|NC_001139|;END=881675;Kurtosis_quant_start=39.514120;Kurtosis_quant_stop=5.241737;RE=344;REF_strand=21,24;STD_quant_start=0.000000;STD_quant_stop=14.101789;STRANDS=+-;STRANDS2=208,136,208,136;SUPTYPE=AL,SR;SVLEN=1470;SVMETHOD=Snifflesv1.0.12;SVTYPE=INS;Strandbias_pval=0.106324;ZMW=271;IMPRECISE	GT:DR:DV	1/1:45:344
ref|NC_001140|	49394	1397	N	CCACGTAAAAGTAACCAACATCGTCGACTTCTAA	0	PASS	AF=1;CHR2=ref|NC_001140|;END=49395;Kurtosis_quant_start=4.357540;Kurtosis_quant_stop=2.835128;RE=238;REF_strand=0,0;STD_quant_start=3.311553;STD_quant_stop=4.341514;STRANDS=+-;STRANDS2=160,78,160,78;SUPTYPE=AL;SVLEN=31;SVMETHOD=Snifflesv1.0.12;SVTYPE=INS;Strandbias_pval=1;ZMW=217;PRECISE	GT:DR:DV	1/1:0:238
ref|NC_001140|	56430	1401	N	GATCTAAGTTCTTCCTTTTCCTCTGGGATTGTTCTCTTATATCTCTT	0	PASS	AF=1;CHR2=ref|NC_001140|;END=56429;Kurtosis_quant_start=18.664331;Kurtosis_quant_stop=162.522191;RE=432;REF_strand=0,0;STD_quant_start=1.730714;STD_quant_stop=3.037573;STRANDS=+-;STRANDS2=283,149,283,149;SUPTYPE=AL,SR;SVLEN=51;SVMETHOD=Snifflesv1.0.12;SVTYPE=INS;Strandbias_pval=1;ZMW=342;PRECISE	GT:DR:DV	1/1:0:432
ref|NC_001140|	85389	1409	N	<DEL>	0	PASS	AF=1;CHR2=ref|NC_001140|;END=92129;Kurtosis_quant_start=108.273629;Kurtosis_quant_stop=61.208559;RE=444;REF_strand=0,0;STD_quant_start=0.528469;STD_quant_stop=0.479301;STRANDS=+-;STRANDS2=227,217,227,217;SUPTYPE=SR;SVLEN=-6740;SVMETHOD=Snifflesv1.0.12;SVTYPE=DEL;Strandbias_pval=1;ZMW=322;PRECISE	GT:DR:DV	1/1:0:444
ref|NC_001140|	94823	1414	N	GCGCCACCACAAGGGAGGAATAGTTACAAAGCAGGACGAAACGGTTTTTATTAAGATTCCATACGGCGATACTAACCATTTTATGGGGCTGAGATCATAGGTGAATATCCTCACTTATATTTGGCCTTTCGCTTAAGATGTATCTTTGGTTATCGCCTCACCAGATGGTTGCCTAATGTAAACGAGAAAGATGACGAATCATATTCACGATTTTTTTTTCTTTTT	0	PASS	AF=1;CHR2=ref|NC_001140|;END=94826;Kurtosis_quant_start=-0.684734;Kurtosis_quant_stop=-1.589978;RE=202;REF_strand=0,0;STD_quant_start=2.830177;STD_quant_stop=20.116739;STRANDS=+-;STRANDS2=101,101,101,101;SUPTYPE=AL;SVLEN=179;SVMETHOD=Snifflesv1.0.12;SVTYPE=INS;Strandbias_pval=1;ZMW=160;IMPRECISE	GT:DR:DV	1/1:0:202
ref|NC_001140|	116425	1424	AAATGGGTGAATGTTGAGATAATTGTTGGGATTCCATTTTTGATAAAGGCTATAATATTAGGTATACAGAATATACTAGAAGTTCTCCTCGAGGATATAGGAATCCTCAAAATGGAATCTATATTTCTATTTACTAATATCACGATTATTCCTCATTCCGTTTTATATGTTTCATTATCCTATTACATTATCAATCCTTGCACTTCAGCTTCCTCTAACATCGATGACAGCTTCTCATAACTTATGTCATCATCTTAACACCGTATATGATAATATATTGATAATATAACTATTAGTTGATAGACGATAGTGGATTTTTATTCCAACACTATTTGAG	N	0	PASS	AF=1;CHR2=ref|NC_001140|;END=116762;Kurtosis_quant_start=24.536184;Kurtosis_quant_stop=189.513797;RE=505;REF_strand=0,0;STD_quant_start=2.036376;STD_quant_stop=2.139018;STRANDS=+-;STRANDS2=269,236,269,236;SUPTYPE=AL,SR,NR;SVLEN=-337;SVMETHOD=Snifflesv1.0.12;SVTYPE=DEL;Strandbias_pval=1;ZMW=349;PRECISE	GT:DR:DV	1/1:0:505
ref|NC_001140|	129238	1429	N	TGTTGGAATAAAAATCAACTATCATCTACTAACTAGTATTTACGATACTCGTATTATCATATACGGTGTGAGAAGATGACGCAAATGATGAGAAATGTCATATAAATTAGTGGAAGCTGAAACGCAAGGATTGATAATGTAATGGATTTAAATGAATGTAAATAATCAAATGATGATAAAATTGTTAAAAATATTTATTAGAATTGTGTAGAATGAAGAGTCCCTTATGAGATTCCTAAATCATCGAGGAGAAACTTCTAGTATCTCTACATACTAAATTTTAGCATTATGTTTTTATCACAGGGGAAATCCAACAATTATCTCAAAATTCACCCAATCTTCCATGGTAGCGCCTATGCTTCGGTACTTATAAGGAAGTCCCATAAATCAAGATCCGTTAGCCGTTTCAGCTTCATGTACCGGCATTGATAGAGATTACACTAGGTTAATTCTCAAAAAGAGGACACACCTGGGACATCAGCTTTCAGAGAACCATCATCATGTCTCTCCCAATGCTTCAGTACCACCCACGAGATGGCAGTACCAACAGCACGGCATGATGACCCCACAAAGCTATGGACCTCTAACTGGGCACATTAACAACAACCGGTCTATGAGACGTGTTCAAATTATCAAAAGTCACTGCGTATTATCAACCGGACCCAACGATCCGTTGCCCCAGGATATCCCACCACTGAGTTACTCCTCACCTGATCAATCGATTCCGAATCAACACTTGAAGTACCTCAAGTAAGACCAAAGGTGGAAATAACGTCTTACCACCACACACTTAACTAGAAGAAAACTTTTCTACAGGGGTAAAATTTTACATCAGATTTTGAAGAACTCTAATTCGGTGACATCATTCCAAATGACCAGGGTGAAATTCAAAAGACAATGGACTATGAGAACATGCGTATATATACACTTACCTTTCAAGCATTTCCCATTTATTTACTGCCAACATGGGTAAAACAATTTTAGAAATTAATTATGCTG	0	UNRESOLVED	AF=0.446764;CHR2=ref|NC_001140|;END=129860;Kurtosis_quant_start=13.389097;Kurtosis_quant_stop=0.904264;RE=214;REF_strand=171,94;STD_quant_start=0.167444;STD_quant_stop=621.169413;STRANDS=+-;STRANDS2=141,73,141,73;SUPTYPE=AL,SR;SVLEN=999;SVMETHOD=Snifflesv1.0.12;SVTYPE=INS;Strandbias_pval=0.773089;ZMW=182;IMPRECISE	GT:DR:DV	0/1:265:214
ref|NC_001140|	133122	1430	N	TTGTGGTATCCCAAAAATGAGATACGTCGTATGAAATTTACGTCATCCAAACGTTATAAAACACTATGAAACAACCTTATAAACAAAACGAACAACATGAGATAAAACCCGTCCTTCCTAGTGATGAACTACCAAAAGTAAATGCCTGAACAATTAGTTAGATCCGAGATTCCGCGCTTCCACCACTTAGTATGATCATATTTTATATATATATAAGATAATGAACAGTCTGAATTAATTGATTAAACTGTTTTGACAACTGGTACTTCCCTAAGGACTGTTTATATTAGGATGTCAAGACACTCCGGTATTACTCGAGCCGTAATACGACAAAG	0	PASS	AF=1;CHR2=ref|NC_001140|;END=133137;Kurtosis_quant_start=-1.424661;Kurtosis_quant_stop=-1.395124;RE=125;REF_strand=0,0;STD_quant_start=3.292220;STD_quant_stop=10.128210;STRANDS=+-;STRANDS2=120,29,120,29;SUPTYPE=AL,SR;SVLEN=333;SVMETHOD=Snifflesv1.0.12;SVTYPE=INS;Strandbias_pval=1;ZMW=111;IMPRECISE	GT:DR:DV	1/1:0:125
ref|NC_001140|	175454	1435	N	TATATATATATGATCCATATTATATTATATATAATATACATATATATTATATATATTA	0	PASS	AF=1;CHR2=ref|NC_001140|;END=175453;Kurtosis_quant_start=11.801252;Kurtosis_quant_stop=22.890498;RE=420;REF_strand=0,0;STD_quant_start=6.239277;STD_quant_stop=4.120217;STRANDS=+-;STRANDS2=217,203,217,203;SUPTYPE=AL,SR;SVLEN=56;SVMETHOD=Snifflesv1.0.12;SVTYPE=INS;Strandbias_pval=1;ZMW=305;PRECISE	GT:DR:DV	1/1:0:420
ref|NC_001140|	212040	1446	N	<DUP>	0	PASS	AF=1;CHR2=ref|NC_001140|;END=215869;Kurtosis_quant_start=3.080559;Kurtosis_quant_stop=16.898452;RE=41;REF_strand=0,0;STD_quant_start=0.632456;STD_quant_stop=0.223607;STRANDS=-+;STRANDS2=29,13,29,13;SUPTYPE=SR;SVLEN=3829;SVMETHOD=Snifflesv1.0.12;SVTYPE=DUP;Strandbias_pval=1;ZMW=41;PRECISE	GT:DR:DV	1/1:0:41
ref|NC_001140|	212041	1447	N	<DUP>	0	PASS	AF=1;CHR2=ref|NC_001140|;END=213870;Kurtosis_quant_start=31.566953;Kurtosis_quant_stop=19.148825;RE=128;REF_strand=0,0;STD_quant_start=0.637377;STD_quant_stop=0.375000;STRANDS=-+;STRANDS2=71,58,71,58;SUPTYPE=SR;SVLEN=1829;SVMETHOD=Snifflesv1.0.12;SVTYPE=DUP;Strandbias_pval=1;ZMW=111;PRECISE	GT:DR:DV	1/1:0:128
ref|NC_001140|	212261	1448	N	<DEL>	0	PASS	AF=1;CHR2=ref|NC_001140|;END=214253;Kurtosis_quant_start=1.901955;Kurtosis_quant_stop=1.965994;RE=50;REF_strand=0,0;STD_quant_start=2.209072;STD_quant_stop=3.762978;STRANDS=+-;STRANDS2=29,21,29,21;SUPTYPE=SR;SVLEN=-1992;SVMETHOD=Snifflesv1.0.12;SVTYPE=DEL;Strandbias_pval=1;ZMW=50;PRECISE	GT:DR:DV	1/1:0:50
ref|NC_001140|	213871	1450	GCACATCTTTCAGAGTTCGAGGTCTTATTGTTGTTAGAAGAATGTTGAACTGCCATGGACAAAGAGGATTCGTTTTGAACAAAAAGGAAAAAATTTGTATAAACAATGGTATTGATAAAATTTAAAGTGTCTTTCCATTCTTTT	N	0	PASS	AF=1;CHR2=ref|NC_001140|;END=214252;Kurtosis_quant_start=2.625300;Kurtosis_quant_stop=2.574870;RE=73;REF_strand=0,0;STD_quant_start=0.235702;STD_quant_stop=6.429101;STRANDS=+-;STRANDS2=40,33,40,33;SUPTYPE=AL,SR;SVLEN=-381;SVMETHOD=Snifflesv1.0.12;SVTYPE=DEL;Strandbias_pval=1;ZMW=70;PRECISE	GT:DR:DV	1/1:0:73
ref|NC_001140|	543607	1546	N	<DEL>	0	PASS	AF=1;CHR2=ref|NC_001140|;END=549638;Kurtosis_quant_start=12.935697;Kurtosis_quant_stop=0.645794;RE=36;REF_strand=0,0;STD_quant_start=0.000000;STD_quant_stop=0.235702;STRANDS=+-;STRANDS2=4,32,4,32;SUPTYPE=SR;SVLEN=-6031;SVMETHOD=Snifflesv1.0.12;SVTYPE=DEL;Strandbias_pval=1;ZMW=36;PRECISE	GT:DR:DV	1/1:0:36
ref|NC_001140|	553553	1547	TTTTTTTCTTATTTTGACTTTTGCTTGCGAGAAGTACCAAGTTGGAACAACAAACACAGTCCAAAGAGGGAAA	N	0	PASS	AF=0.979381;CHR2=ref|NC_001140|;END=553626;Kurtosis_quant_start=2.868561;Kurtosis_quant_stop=5.808360;RE=95;REF_strand=0,2;STD_quant_start=0.000000;STD_quant_stop=0.291730;STRANDS=+-;STRANDS2=60,35,60,35;SUPTYPE=AL;SVLEN=-73;SVMETHOD=Snifflesv1.0.12;SVTYPE=DEL;Strandbias_pval=0.143041;ZMW=88;PRECISE	GT:DR:DV	1/1:2:95
ref|NC_001140|	543607	1550	N	<DEL>	0	PASS	AF=1;CHR2=ref|NC_001140|;END=549639;Kurtosis_quant_start=4.485865;Kurtosis_quant_stop=13.800650;RE=39;REF_strand=0,0;STD_quant_start=0.000000;STD_quant_stop=0.000000;STRANDS=+-;STRANDS2=8,31,8,31;SUPTYPE=SR;SVLEN=-6032;SVMETHOD=Snifflesv1.0.12;SVTYPE=DEL;Strandbias_pval=1;ZMW=38;PRECISE	GT:DR:DV	1/1:0:39
ref|NC_001141|	25331	1553	CTACCAGAAGCGGATGAGACTGATTGGCTGCCAGAGCTTGAGACACCAGAAGTAGAGGAAGCTGATTGACTGACAGAGCTTGAGACATCAGAAGTAGAGGAAGCTGATTGACTGACAGAGCTTGAGACATCAGAAGCTGAGGAAGAAGATTGACTGACAGAGCTTGATACATCAGAAGCTGAAGAAGAAGATTGACTGACAGAGCTTGAGACATCAGAAGTAGAGGAAGCTGATTGACTGACAGAGCTTGAGACATCAGAAGCTGAGGAAGCTGATTGACTGACAGAGCTTGAG	N	0	PASS	AF=0.401107;CHR2=ref|NC_001141|;END=25625;Kurtosis_quant_start=0.913607;Kurtosis_quant_stop=2.729400;RE=290;REF_strand=262,171;STD_quant_start=1.220514;STD_quant_stop=4.882763;STRANDS=+-;STRANDS2=170,120,170,120;SUPTYPE=AL,SR;SVLEN=-294;SVMETHOD=Snifflesv1.0.12;SVTYPE=DEL;Strandbias_pval=0.642715;ZMW=252;PRECISE	GT:DR:DV	0/1:433:290
ref|NC_001141|	83093	1574	N	GTTGGTTTTCCCCCACCCCCCCCCCACCCCCCCCCCCCCCCCCCCCCCCCCCCCCCCCCCCCCCCCCCCCCCCCCCCCCCCCCGCCCCCCCACCCCCCCCCCCCCCCCCCCCCCCCCCCCCCCCCCACCCCCCCCCCCCCGAACCCCCCCCCCCGCATCCCCCCCCCCCACCCCCCCCCCGCCCCCCCCCCCCCCCCCCCCCCCCCCCACCCCCCCGCCCCCCCCCCCCCCCCCCCCCACCCCCCCCACCCACCCACAACCCCACCCCCCCACCCCCCCCCCCCCCCCCCCCCACCCCCCACCCCCCCCATTGACCCCCCCACACCCCCCCCCCCCCCCCCCCCCCCCCCCCCACCCCGGGACCCCCCCCCCACCCCAGATAACCCACCCACCCCCCGCCAAAACAACCCCCCCGCCCCCCCACACCACCGCCCCCCCCCCCCCCCCCCACCCCTAAGCCAGAACCCCCCACCGGCGCCACCCCCCCCCCCCACCCACCCCTCCACCAGGCCCCCCCCCCAGCCCCCGAAGCCCCACACACCCCTTTTTTTTGTTTTTATTTGTTAACGATTTACTTTTTTATCCAAATTGGTATTGTTCTTTTGGAGATTTCTTGGTGTTTGGTTTTTTGTTTTTTATTGTTTTTTAAGTTATGTGTTGTTTAGTGTTTTTACCCCCACACCCCCACCCCCCGTTTTTTTTTTTTTTTATTTTTTTTTTTTTACTTGGGGCGCGGGTGGGG	0	PASS	AF=1;CHR2=ref|NC_001141|;END=83497;Kurtosis_quant_start=-1.708798;Kurtosis_quant_stop=1.600812;RE=34;REF_strand=0,0;STD_quant_start=178.147328;STD_quant_stop=256.359123;STRANDS=+-;STRANDS2=23,11,23,11;SUPTYPE=AL,SR;SVLEN=232;SVMETHOD=Snifflesv1.0.12;SVTYPE=INS;Strandbias_pval=1;ZMW=34;IMPRECISE	GT:DR:DV	1/1:0:34
ref|NC_001141|	137119	1589	N	ACTATTATTATTATGTACTATTATTATTAAGTTAATATTAGT	0	PASS	AF=1;CHR2=ref|NC_001141|;END=137121;Kurtosis_quant_start=9.751418;Kurtosis_quant_stop=7.845356;RE=426;REF_strand=0,0;STD_quant_start=5.653534;STD_quant_stop=6.009773;STRANDS=+-;STRANDS2=227,199,227,199;SUPTYPE=AL,SR;SVLEN=43;SVMETHOD=Snifflesv1.0.12;SVTYPE=INS;Strandbias_pval=1;ZMW=325;PRECISE	GT:DR:DV	1/1:0:426
ref|NC_001141|	147145	1592	TATTCTGATGTTGACGGTTCTTTGGCAATAGCTCCGAACGCGGGTTTGCC	N	0	PASS	AF=1;CHR2=ref|NC_001141|;END=147188;Kurtosis_quant_start=0.742273;Kurtosis_quant_stop=-1.364873;RE=96;REF_strand=0,0;STD_quant_start=0.478714;STD_quant_stop=5.111262;STRANDS=+-;STRANDS2=61,35,61,35;SUPTYPE=AL,SR;SVLEN=-43;SVMETHOD=Snifflesv1.0.12;SVTYPE=DEL;Strandbias_pval=1;ZMW=86;PRECISE	GT:DR:DV	1/1:0:96
ref|NC_001141|	196654	1609	GTTGATAATTAGAGGTTAAAAATTAGTATTAATGAAGAAGTGAGTACTGATCTTCTTATACTAAATAAGAGAGGTATATAAAACACACGCCGATTGGTCATATTAATTATGACCAATATAATAGTGATTCCGGTAGTTACTATACATTGATGTGACGACTCATATTCCTCATATATGTACCTACCATAACATGTTCAACTAATAGGTCTTTAACACAGCTTCAGTATTGTCTGAGCTTCTCGTTTAACATTCCTTCTGCAATAGGCGCAATCACACTTAAACGTATACGAGTTGTACATTAATATACGATGTAAGCATTAGATTGTTACCATAGCAACTCATGTCACTATTAATTACTCTCGTTCCAACAGTAATT	N	0	PASS	AF=1;CHR2=ref|NC_001141|;END=197030;Kurtosis_quant_start=143.390670;Kurtosis_quant_stop=23.351555;RE=483;REF_strand=0,0;STD_quant_start=2.134483;STD_quant_stop=2.178735;STRANDS=+-;STRANDS2=228,255,228,255;SUPTYPE=AL,SR;SVLEN=-376;SVMETHOD=Snifflesv1.0.12;SVTYPE=DEL;Strandbias_pval=1;ZMW=360;PRECISE	GT:DR:DV	1/1:0:483
ref|NC_001141|	205210	1612	N	<DEL>	0	PASS	AF=1;CHR2=ref|NC_001141|;END=210651;Kurtosis_quant_start=38.345528;Kurtosis_quant_stop=50.861785;RE=514;REF_strand=0,0;STD_quant_start=0.623783;STD_quant_stop=0.581826;STRANDS=+-;STRANDS2=244,270,244,270;SUPTYPE=SR;SVLEN=-5441;SVMETHOD=Snifflesv1.0.12;SVTYPE=DEL;Strandbias_pval=1;ZMW=376;PRECISE	GT:DR:DV	1/1:0:514
ref|NC_001141|	293860	1639	N	GGGGGGGGGGCAAATTCAAATTCCAATTCAAAT	0	PASS	AF=1;CHR2=ref|NC_001141|;END=293864;Kurtosis_quant_start=-0.717776;Kurtosis_quant_stop=9.863165;RE=35;REF_strand=0,0;STD_quant_start=4.000000;STD_quant_stop=5.357787;STRANDS=+-;STRANDS2=17,18,17,18;SUPTYPE=AL;SVLEN=32;SVMETHOD=Snifflesv1.0.12;SVTYPE=INS;Strandbias_pval=1;ZMW=35;PRECISE	GT:DR:DV	1/1:0:35
ref|NC_001141|	300626	1641	CCTCTAACCTCGATGACAGCTTCTCATAATTTACGCCATCCTCTTACACCGCATGTGATGCTATTACTACTAAATAGATAACATTAGAATTTCATTCCAACAGCTTTAGTCTGTTTTAATAAACGCAACAGCACCATAATGTTATTAATTTTAATAAAGCCAAATTATGGCCTGCTGATTTCTTTTCATTGGTAAAAGTTCTATCACCCGTTCCCCATTAGTATGATAACCGATAAATAAACTCTATTACCTGGTTTCTTCGTTCCAGGAACGTTTATACCCTGACTACACATTTCTTTTGAAAAATAGGCCAATTGAACAATTAAGTTAGAAGCGGTTAGAAAAAGGTATAATAGGAAAAAATGCATCCAATTTTTACAGTTGAACCACTTGGGGGATTTTATTCTCGTATTGTAGCGGGAGCATTTTATCTTCGTACATCTTGGAAGCTGTAGATTAATCTTATTCCTATATGCTCCTTCAATCCACACAGCAAACCCCCAAATGGAAACGATCACTGAGTATGTTATAAACCAGCTTACGCTTATACTATTATCAAAATTCAAAAGATTGAACGGGGAAAATGGTAGAAATGAATATTGAAGCATTTTCGCAATGAAAATTAACCGCATTGTTTTTATAGTAATTCTGATGGCTAACGGCGGTAATACAGCATCCTTACGAAGAGCGGGAATAGTTCATTTGCCCTCTTTGATGGTTTGCATAACTGCGTTGTTGATTGTCTTAGGAATGGAAATATTTAACAAATATACCTATAATGAAAAAAGGGTCCTTCTTTTTAATTATTATTGGCAGCGAAAAAGTTGTCCCAGCTT	N	0	PASS	AF=1;CHR2=ref|NC_001141|;END=301462;Kurtosis_quant_start=58.643299;Kurtosis_quant_stop=52.014502;RE=510;REF_strand=0,0;STD_quant_start=0.789639;STD_quant_stop=1.272638;STRANDS=+-;STRANDS2=280,230,280,230;SUPTYPE=AL,SR;SVLEN=-836;SVMETHOD=Snifflesv1.0.12;SVTYPE=DEL;Strandbias_pval=1;ZMW=362;PRECISE	GT:DR:DV	1/1:0:510
ref|NC_001141|	320825	1647	N	AAACAACAAAAAACAAAAAAAACAAAACAACCAC	0	PASS	AF=1;CHR2=ref|NC_001141|;END=320824;Kurtosis_quant_start=1.606753;Kurtosis_quant_stop=0.502430;RE=42;REF_strand=0,0;STD_quant_start=0.951190;STD_quant_stop=9.229869;STRANDS=+-;STRANDS2=37,5,37,5;SUPTYPE=AL,SR;SVLEN=51;SVMETHOD=Snifflesv1.0.12;SVTYPE=INS;Strandbias_pval=1;ZMW=42;PRECISE	GT:DR:DV	1/1:0:42
ref|NC_001141|	324692	1648	N	TGAAAGTGGGGAAGTTTTGAGATAAATTGTTGGGATTCCATTTTTAATAAGGCAATATATTAGGTATGTAGAATGTACTAGAAGTTCTACTCGAGGATTTAGGAACATAAAAAGGAATCTGCAATTCTACACAATTCTATAAATATTATTTCATCATTTTATATGTTAATATCATTGATCCATTAAATTAGCCAATCTTGAGTTTCAACTTCCACTTAATTAGATGACTTTTCTAATCATTTGCGTCATCTTCTAAACACAACGTATATGATTAAATACTAGTAACGTAATACTAGTTAGTAGATGATAGTTGATTTATTCCAACAATAAG	0	PASS	AF=1;CHR2=ref|NC_001141|;END=324691;Kurtosis_quant_start=71.383294;Kurtosis_quant_stop=23.714352;RE=456;REF_strand=0,0;STD_quant_start=1.555973;STD_quant_stop=4.242641;STRANDS=+-;STRANDS2=240,216,240,216;SUPTYPE=AL,SR;SVLEN=332;SVMETHOD=Snifflesv1.0.12;SVTYPE=INS;Strandbias_pval=1;ZMW=330;PRECISE	GT:DR:DV	1/1:0:456
ref|NC_001141|	334360	1652	N	GCTTTTTTTTTGTTTTTTTTTTCATCTTCTCTTCCAATTCCCTTTCG	0	PASS	AF=1;CHR2=ref|NC_001141|;END=334360;Kurtosis_quant_start=-0.688557;Kurtosis_quant_stop=-1.006136;RE=36;REF_strand=0,0;STD_quant_start=6.806859;STD_quant_stop=9.033887;STRANDS=+-;STRANDS2=28,8,28,8;SUPTYPE=AL;SVLEN=33;SVMETHOD=Snifflesv1.0.12;SVTYPE=INS;Strandbias_pval=1;ZMW=35;PRECISE	GT:DR:DV	1/1:0:36
ref|NC_001141|	349816	1659	N	AGGGGAAAGGGGGATCCCCTTTGTCATAGTTCCCGTCCCATGTTTCGCTTGCTTGTCGTCCACCTTCTTTCTTACACCCCCTTCTTCTTCTACTACTGTGCGCCTCCTTTTAATTTTTTTATCGTTTATTCTAGTTGTTCCAACTCTTTCCGGCTGGTCCTTCCGTTTCCCCCTTTTTGCTGCTCTCTGTCTTTCCTTCATTCTTCCTATTCACCGACCTTCCCTCTACCTGACTTTTCTCCTTCCTACCTTTCCCATTGTTGTTTTTCCCCGCACTTTCCCGTTTTCTGACTCTTGTTTTCGTGGTCATCTCTATCGACTTTCCCCTTAACTTTTCCTCTCTTCTTCCCTTTCGTTTTGCGCTTTCCCTCTTCTTCCCCTCCTCTTTTTCTTCAATATGCCCCTGTTCTCGTCTCCTCTCCTCTCTGGCCTCTTTTTTAACTATCTTCAACCTTTTTCTTTCCTGCTCCTTTTCTTTTCCATTCCCCCGAGTGTCGTCTATCCGTCTTTTTCGTCCTAAGTCCTCTTCTTCGTTGTGTCTCTTTTCTTTTGTATTTCCTAGCTTGAATCTTTTAACACCTAGATTTTCCTATTTTCCCCTTCTTTTGTTCCCCATCCCTTCTTTTAGTTCTTCTACTTCCTTGTTGCCTCACTTCCTTGCCTTCCTTCTCCTTCTCACTGTTTACTTCTCTCCATTTCTCCCTCAGCTTTCTTCCTTCCCAATCAATTCCTTC	0	PASS	AF=1;CHR2=ref|NC_001141|;END=350433;Kurtosis_quant_start=-1.910033;Kurtosis_quant_stop=-1.740196;RE=48;REF_strand=0,0;STD_quant_start=181.348651;STD_quant_stop=194.359632;STRANDS=+-;STRANDS2=24,24,24,24;SUPTYPE=AL,SR;SVLEN=86;SVMETHOD=Snifflesv1.0.12;SVTYPE=INS;Strandbias_pval=1;ZMW=47;IMPRECISE	GT:DR:DV	1/1:0:48
ref|NC_001141|	364283	1663	N	GAGGAGAAGATAACATCGTCTGGTAGAGGGAAGGAAAAAGAGGAGGAGAAGAGTGGAGCAAGGAAAAATAGGGGGGGAAGCGGGAAGTGAAAAACGGCAGAACCTAAAGGCGAAAAAGAAGATGGCACAAAGAGACCCCCCCCGCCCCCCCCCTCCGGGAAGAACGGGGAGCAAGAAAGAGACAAAAAAGGAAAGAGACAGAGACAGACAGGAAGGGGGAGCAGCAGCGCGTGGAGAGGAAAAAGGCAAAAAAAGGCACGGGGGGGGAGAGCGGTAAG	0	PASS	AF=1;CHR2=ref|NC_001141|;END=364923;Kurtosis_quant_start=1.867603;Kurtosis_quant_stop=8.718079;RE=37;REF_strand=0,0;STD_quant_start=228.402544;STD_quant_stop=196.821267;STRANDS=+-;STRANDS2=21,16,21,16;SUPTYPE=AL,SR;SVLEN=47;SVMETHOD=Snifflesv1.0.12;SVTYPE=INS;Strandbias_pval=1;ZMW=37;IMPRECISE	GT:DR:DV	1/1:0:37
ref|NC_001141|	366536	1665	AACAGGTTGAGTTGGTTGAACAGGTTGAGTTGGCTGAACAGGTTGAGTTGGCTGA	N	0	PASS	AF=1;CHR2=ref|NC_001141|;END=366589;Kurtosis_quant_start=-1.007764;Kurtosis_quant_stop=-0.978893;RE=429;REF_strand=0,0;STD_quant_start=2.340221;STD_quant_stop=2.555917;STRANDS=+-;STRANDS2=222,207,222,207;SUPTYPE=AL;SVLEN=-53;SVMETHOD=Snifflesv1.0.12;SVTYPE=DEL;Strandbias_pval=1;ZMW=340;PRECISE	GT:DR:DV	1/1:0:429
ref|NC_001141|	368437	1666	TGGCATCATACCAGTTGTCTGTGGCATCATACCAGTTGTCTGTG	N	0	PASS	AF=1;CHR2=ref|NC_001141|;END=368480;Kurtosis_quant_start=-1.092202;Kurtosis_quant_stop=-1.265155;RE=440;REF_strand=0,0;STD_quant_start=2.622455;STD_quant_stop=2.822797;STRANDS=+-;STRANDS2=231,209,231,209;SUPTYPE=AL;SVLEN=-43;SVMETHOD=Snifflesv1.0.12;SVTYPE=DEL;Strandbias_pval=1;ZMW=345;PRECISE	GT:DR:DV	1/1:0:440
ref|NC_001141|	390981	1672	TGACAGTAGTGCCAGTAGAAAAGCTTTCAGTAGTAGAGCTGAATGGAATTGAAGATGGAG	N	0	PASS	AF=1;CHR2=ref|NC_001141|;END=391041;Kurtosis_quant_start=-0.395124;Kurtosis_quant_stop=-0.323476;RE=117;REF_strand=0,0;STD_quant_start=1.960823;STD_quant_stop=2.732310;STRANDS=+-;STRANDS2=54,63,54,63;SUPTYPE=AL,SR;SVLEN=-60;SVMETHOD=Snifflesv1.0.12;SVTYPE=DEL;Strandbias_pval=1;ZMW=103;PRECISE	GT:DR:DV	1/1:0:117
ref|NC_001141|	391159	1674	N	AGCTGGAGCAGAAGGCTTTCGGAGTAGAGCTGGAATGGAGTTGG	0	PASS	AF=1;CHR2=ref|NC_001141|;END=391159;Kurtosis_quant_start=69.909984;Kurtosis_quant_stop=1.522864;RE=248;REF_strand=0,0;STD_quant_start=12.112377;STD_quant_stop=11.956912;STRANDS=+-;STRANDS2=128,133,128,133;SUPTYPE=AL;SVLEN=44;SVMETHOD=Snifflesv1.0.12;SVTYPE=INS;Strandbias_pval=1;ZMW=199;IMPRECISE	GT:DR:DV	1/1:0:248
ref|NC_001141|	391447	1676	N	<DUP>	0	PASS	AF=1;CHR2=ref|NC_001141|;END=392675;Kurtosis_quant_start=-1.341734;Kurtosis_quant_stop=-0.930830;RE=36;REF_strand=0,0;STD_quant_start=86.415341;STD_quant_stop=45.283060;STRANDS=-+;STRANDS2=17,23,17,23;SUPTYPE=SR;SVLEN=1228;SVMETHOD=Snifflesv1.0.12;SVTYPE=DUP;Strandbias_pval=1;ZMW=34;IMPRECISE	GT:DR:DV	1/1:0:36
ref|NC_001141|	391950	1678	N	<DEL>	0	PASS	AF=1;CHR2=ref|NC_001141|;END=393060;Kurtosis_quant_start=-1.561449;Kurtosis_quant_stop=2.846409;RE=41;REF_strand=0,0;STD_quant_start=50.985292;STD_quant_stop=0.500000;STRANDS=+-;STRANDS2=17,24,17,24;SUPTYPE=SR;SVLEN=-1110;SVMETHOD=Snifflesv1.0.12;SVTYPE=DEL;Strandbias_pval=1;ZMW=39;IMPRECISE	GT:DR:DV	1/1:0:41
ref|NC_001141|	392742	1680	TAGTAGTCTTCTTAGTGCATGTCTTAGATGTGGTAGTTTTCTTCTTTGTACATGGAGTGGTGTCGTGATGAGGAGGTGTAGGCTTTTCCTTTGTG	N	0	PASS	AF=1;CHR2=ref|NC_001141|;END=392837;Kurtosis_quant_start=15.258753;Kurtosis_quant_stop=0.062701;RE=267;REF_strand=0,0;STD_quant_start=2.266128;STD_quant_stop=11.841688;STRANDS=+-;STRANDS2=128,139,128,139;SUPTYPE=AL,SR;SVLEN=-95;SVMETHOD=Snifflesv1.0.12;SVTYPE=DEL;Strandbias_pval=1;ZMW=204;IMPRECISE	GT:DR:DV	1/1:0:267
ref|NC_001141|	393336	1681	N	CGCATCGGGACAAGTGGTTTCAATCCATCGGTTATTTTTCCCG	0	PASS	AF=1;CHR2=ref|NC_001141|;END=393336;Kurtosis_quant_start=0.877581;Kurtosis_quant_stop=-0.217206;RE=333;REF_strand=0,0;STD_quant_start=1.642801;STD_quant_stop=2.349058;STRANDS=+-;STRANDS2=162,171,162,171;SUPTYPE=AL;SVLEN=43;SVMETHOD=Snifflesv1.0.12;SVTYPE=INS;Strandbias_pval=1;ZMW=252;PRECISE	GT:DR:DV	1/1:0:333
ref|NC_001141|	425241	1689	N	AAAAAAAAAAAAATTGAATTGATGTGTAAGGATT	0	PASS	AF=0.483986;CHR2=ref|NC_001141|;END=425241;Kurtosis_quant_start=41.546535;Kurtosis_quant_stop=40.299818;RE=408;REF_strand=238,197;STD_quant_start=0.000000;STD_quant_stop=1.271868;STRANDS=+-;STRANDS2=218,190,218,190;SUPTYPE=AL,SR;SVLEN=36;SVMETHOD=Snifflesv1.0.12;SVTYPE=INS;Strandbias_pval=0.729775;ZMW=312;PRECISE	GT:DR:DV	0/1:435:408
ref|NC_001142|	197496	1746	N	<DEL>	0	PASS	AF=0.967254;CHR2=ref|NC_001142|;END=204109;Kurtosis_quant_start=85.040707;Kurtosis_quant_stop=40.320085;RE=384;REF_strand=5,8;STD_quant_start=0.568258;STD_quant_stop=2.965953;STRANDS=+-;STRANDS2=166,218,166,218;SUPTYPE=SR;SVLEN=-6613;SVMETHOD=Snifflesv1.0.12;SVTYPE=DEL;Strandbias_pval=0.784248;ZMW=302;PRECISE	GT:DR:DV	1/1:13:384
ref|NC_001142|	293096	1774	N	TAGTACTGGAAGAAGAAGCACATTGCTCGAGGTATGGTCGGAAGAAGGTACTGAGAGAAGAAGAATAATTGCGTCGAGTAAGGTCTGAGAATTTGTTACTGG	0	PASS	AF=0.486813;CHR2=ref|NC_001142|;END=293108;Kurtosis_quant_start=24.586118;Kurtosis_quant_stop=40.076049;RE=443;REF_strand=237,230;STD_quant_start=3.778362;STD_quant_stop=7.771918;STRANDS=+-;STRANDS2=221,224,221,224;SUPTYPE=AL,SR;SVLEN=94;SVMETHOD=Snifflesv1.0.12;SVTYPE=INS;Strandbias_pval=0.791039;ZMW=330;PRECISE	GT:DR:DV	0/1:467:443
ref|NC_001142|	294484	1775	N	GGAAGAGCCGCCAAACTGTCGCAGAGGTGGAAACCCCA	0	PASS	AF=0.472912;CHR2=ref|NC_001142|;END=294483;Kurtosis_quant_start=0.332479;Kurtosis_quant_stop=18.672952;RE=419;REF_strand=227,240;STD_quant_start=7.658376;STD_quant_stop=1.660115;STRANDS=+-;STRANDS2=197,222,197,222;SUPTYPE=AL;SVLEN=33;SVMETHOD=Snifflesv1.0.12;SVTYPE=INS;Strandbias_pval=0.638056;ZMW=324;PRECISE	GT:DR:DV	0/1:467:419
ref|NC_001142|	332675	1784	AGAATTATACGTTGCAGTATCATTATATTTTGTTAATGACGGATTATT	N	0	PASS	AF=0.485309;CHR2=ref|NC_001142|;END=332723;Kurtosis_quant_start=-0.932823;Kurtosis_quant_stop=-0.640155;RE=479;REF_strand=256,252;STD_quant_start=1.250941;STD_quant_stop=1.227304;STRANDS=+-;STRANDS2=244,235,244,235;SUPTYPE=AL;SVLEN=-48;SVMETHOD=Snifflesv1.0.12;SVTYPE=DEL;Strandbias_pval=0.898662;ZMW=346;PRECISE	GT:DR:DV	0/1:508:479
ref|NC_001142|	400288	1805	N	AAGGTGCAGAGGTACTGAAGGTGCAGAGGTGCTGGTGGTGGCAGAGGGTGCTGATGGTGCAGAGGGTGCTGGTGGTGCAGAGGGTGCTGGTGGTGCAGAGGTGCTGGTGGTGCAGGGGTGCTGGTGTGCAAGAGGGTGCTGGTGGTCAGAGGTACTGAAGTTGCAGAGGTCTACT	0	PASS	AF=0.439351;CHR2=ref|NC_001142|;END=400287;Kurtosis_quant_start=14.852007;Kurtosis_quant_stop=10.231835;RE=460;REF_strand=283,304;STD_quant_start=10.387911;STD_quant_stop=9.275025;STRANDS=+-;STRANDS2=268,266,268,266;SUPTYPE=AL,SR;SVLEN=178;SVMETHOD=Snifflesv1.0.12;SVTYPE=INS;Strandbias_pval=0.511292;ZMW=340;IMPRECISE	GT:DR:DV	0/1:587:460
ref|NC_001142|	472801	1827	N	<DEL>	0	STRANDBIAS	AF=0.937622;CHR2=ref|NC_001142|;END=483635;Kurtosis_quant_start=-1.815583;Kurtosis_quant_stop=-2.003446;RE=481;REF_strand=1,31;STD_quant_start=3.585852;STD_quant_stop=59.321546;STRANDS=+-;STRANDS2=236,245,236,245;SUPTYPE=SR;SVLEN=-10834;SVMETHOD=Snifflesv1.0.12;SVTYPE=DEL;Strandbias_pval=3.7262e-08;ZMW=340;IMPRECISE	GT:DR:DV	1/1:32:481
ref|NC_001142|	538101	1841	TTTGTTGGAATAAAAATCAACTATCATCTACTAACTAGTATTTACGTTACTAGTATATTATCATATACGGTGTTAGAAGATGACGCAAATGATGAGAAATAGTCATCTAAATTAGTGGAAGCTGAAACGCAAGGATTGATAATGTAATAGGATCAATGAATATTAACATATAAAATGATGATAATAATATTTATAGAATTGTGTAGAATTGCAGATTCCCTTTTATGGATTCCTAAATCCTCGAGGAGAACTTCTAGTATATCTACATACCTAATATTATTGCCTTATTAAAAATGGAATCCCAACAATTACATCAAAATCCACATTCTCTACAA	N	0	PASS	AF=0.485222;CHR2=ref|NC_001142|;END=538438;Kurtosis_quant_start=40.770942;Kurtosis_quant_stop=43.359847;RE=394;REF_strand=238,180;STD_quant_start=0.318626;STD_quant_stop=0.456204;STRANDS=+-;STRANDS2=225,169,225,169;SUPTYPE=AL,SR;SVLEN=-337;SVMETHOD=Snifflesv1.0.12;SVTYPE=DEL;Strandbias_pval=1;ZMW=294;PRECISE	GT:DR:DV	0/1:418:394
ref|NC_001142|	540925	1842	N	TGAGATTATGTGGGTAATAGATAATTGTTGGGATCATTGTTGATAAAGGCCTATATATTAGGTATACAGATTATACTAGAGTCTCCTCGAGGAATTAGGAATCCTCAAAATGGAATTCTATATTTCACATACTTAATATTACGATATTCCTCATTCCGTTTATATTTATAGTCATTGATCCTATTAACATTATCAATCCCTTGCGTTTCAGCTTCTCTAAAATCGATGACAGCTTCTATAAACTTATGTCATCATCTTAACACAGTATAGGATAATAATTGATAATAGAACTATAGTGGTAGACGATAGTGATTTTTATCAAAAACAAAAAACAAAAAAACATACACCATAAGTAAGAGATCTAATGAATCCATTGGTTGTTATAGTTTGAATGTTGTTATCGGAAGAGGTTGGTCAATTAACGTCTGCAATATTCTTTTCTGGTTTCGATTTTATAGCATAGTGCAGATGAGTTCCTGATATTCATCGCTTAGTCTATTGCTTTAGCTACCAAAAATCGGTTTCTAAATTCTCTTCATTATTGGATATAATTTATACTGATTTAGATTTACTGCGCGTTAGTAATCCTTTAGTAATTGAGTTTATTGTTAAGTTCTTGCACAAGGTGATGAGGTATTTAATAATGGGACCGAGTCACTTATCGCGTTGGTATTTATCTTCGTAGTTGAAGTACATGTTAAATGAGCCTTGAGTGGACTTGCCTCAAATGACCTTTCATTAAGTAAAATATGTTTGCCAATTGTGACTTGTTAATATGGGTTGGTTACCATATGAAGCATCCACTTATGTGAGAATAGTTTAGTGTATTATTATGGCGCGGTAGGTTTGTTTTTGTGCCATATCAGTGTTTATCTATAGTGTCCACATGAATTGTATTAACTCATCTGTCATTGCTAAAACCTTGCTAGAGGGGAATAGATATGTTGAGCAGTGTGTTGATGTAGTATAGTAAGTCAATCTAAATTTATATACAAACATAGAAGCTAGACCAATCAACTTTGCATTTCATGTACCTTCGCTTTGTATTCATCGTCATCTATTTCTAGTTCATCCTGGTCTATATAAAGACCTGCGTTGACCTGAGAGCGCTAAGTTTTCTTCCTTTGGATTCAAAGGTACGTTTAATTTGGCGGTATTTTCTCAGTTAATGAGTTTCCATAAATAATTATGTATTACTCTTTGATATTTGATTCTAGCAAAGTATGTCGTACTGAATTTCGTTACTCACTTTCACCCAGATTATTATCTTTGTATCGTATTGTTTCTTGAGTGTTGTTTTATGATTTTCTGATTGCATTTAAGTCTTTGCGAAAAAACAATATCATATCATCAACGAATAAGCCAAATTGTTACTTGACTATTCTTAAAAAATACGCATGCCATCCACAGAAATTCTCCATCCCACAATGTTTTATCAGGTATGATTTGAGTTCGTAACAGTTCGCTAAACTTTGTATTCAATACATAAAGTATGTTCTTCAAAACGTATCAACTTATCATTCATTACTAAATGTGGTGGAGGTCTTATGTATAATTCATTCTTTGATTGTCTGATAAAAATATGCAGAAGATAGTGTCTAATGTGTGTAAGATAGTAGTTATTGTCTAATGCAACGTGAAAGTGATGTCATAATGCATAGTTAGTGATGTACGGTATGGAATTGCATGCACTGAGTCGTAGTGTAGGATGATGAATATCACCTCTTGCACAAATCTAGCTTATGGATACCGTCCCAACCGTTGTTTACGTTGAAGAAAACATTGAATTTATTACTCTTTAGGGTGCTTTTCTTTTCTGTAATAATATTTGTCAGTGTCCCAAGTCATTCGTTCAATTAGTTGGGTGAATTGCTTTGTGGTATGCTTCGATATATTTTCTTTTCTTTAATATCTTTATTATAGGTGATTGCCTCATCGGTAAATCTTAAGGTTGTAACGTATTGGTTTGATTGATTTTACTGCTTTTACACTGCAATCACGGTGAATTGTTTCTTCGATCGCGGAGGGTCTAAACTAGCATATTCTTAGTTTCCATGTGTCTCGTTGATACCTGTAATTTCAGTTCATTTCTTGAATGATCTTTGTCTACTGTTGATCGTAGTATAGCTTAGGAGTCCACCCATACCACCCAAACTGGAATAGGTTTGATGAGGAATGTATCGGTGGGAGTTCTTTAAACGGGTCAGGGAATCGGCTAGGGAATTCTGGAGGTAGATCAGGGAGTGGGAGATTCAGCGATGATTAGATTCTCGGTATTCTGTTCAGCAACAGTAGTTGGAGCGTTTTGATAGGAACAATATTGTGCGATGAATTATTTTCAGGGTGGATAGAAGCATCGATTGAAGGTGTGAACGGTGGTATAATGCCTTTCTCAGTTCTTGGTCACTTATCTGCGGAACAGTTTGTGTGGACCACAGTACGGGATTATTGGACGTTTGTATGATTAGTCTCATTTCACTGTTACGAGTCTGAGTGTCTGAAATACTTAGATTTACTTGGGGTGCGACGATCATGTGTGTTAGATTGGGACATGGAGCAAGTAAAGGAAACATTAAGTTATGCATACCACCCGAACCGGTACTTAGATATTGGAAATTTGGGGGGTGCGAGATCTCTTCTTTGATGGAAGAACATTAGATTCGATATGTTGGGGGTAACTTCTCTGGGTTGCGCGAAATGGTTTAGAAAACACGTTCGAATCTTCATATGAGTTGCCGGAGGTGTGGGACCTCGGTTGGACTCAAAGATTTTGAAAGGACATTTCTCGGTTGCTACAGGCTGAGTTCAATGTCGGATTGGAAGTATGTCAGATTCTATGTTAAGATCATGGATTTCTTGGATCTCATTGGAAGCAATGAACGATGATATGAAGCAGTTATTTTTAAGTTAAACGGTTTAAGGCTTCATCGAAAGTGAGTGAGTCGTAATTGAATTGATCTAATCTGGATCCTTGCCCTGAAGAATAACCTAGTTGTTGTATCGTACTTGTCTTCTTTTACAACGGATGGAAGATAGTGATATATCCATAAGAGTTTTCGAGACGGATGTTGTAGAGCGTAGCCTGGGGGATGCCACGAGGATGTATTTGTCTTTTGGAGTTAGGGTTGTGATCATGGACCGCTAAACAGGTGAACGAAAGGAACAAAGTACTGAGATCAAGTCCTGCCAAAGCCAGCATGTGTCTTGACAGATTTTTGCTGTTAGGTGAAGCTAGTGAATTTCACATAGTAGAAATTTCGATTGCAGGAACCATAAATGGTTCGGTAACACCCACTACATTGAAAGTTAGTTGAGTACGGCAAGTCATCCTAATAAGGTAGGTTTCGCCGTTCAGCGAATCACCAGGTGCTCGGGAATCCAGCTTTGTGGTTGTATAGCATTGGGAGTTATAACATTTTTTCAAGGCATTTATGGAGGAGTTCTGTAGTATACTCAGAACCACGGTCCATTTGTATAAACAAGGACACTGGCCTGAAAATGGTTTTTAATAAAAGCTAGTATCGTAGGTAAAAACATCGAGGATAGAGTCCTCGCGACGGTGTGTAATGGATACACCAACGGAATTTTGTTGTCTCTCCGTAATGAAAGGAATTAAAAGGCTGGTGCACATTGGTAGGTTGTGAACGGGCCAAATATGTCAGTATGTCGGTATTGAAAGGCGGTCGTATGAATTTTGGTATTTAGTCGTGAACCTTTGATATGTCTGTGTTTGGTGCTTTTTGCCGATTAAACAATCAGGACATTGGAAATATGTCCAATAGACTAGACCAGTCGACCATATGCATTCGTTAAAATAGCGTGTGGTGTTATTTTTAAGTGGGATCGCATTGTTGTGCATTGGCAGCGCAAGCATCGAATGAATGAAAGGATAAGGATATTTGCGTGTACTTTCACTTGTCGGAAATTATTGAATGGTGGGTGGTACGGAGATATTTGATGAAGCAAGTACTTTTTTAGATACCCAGTAAAAGATCCATATTTTACGATAGGTGCAAGTACAGTGCCGCCAGACGTTATAAGGAGTTTTTGGTAAAGCCATGCTGTGATATTACGGCAGCCAATTCATTCAACACTGAGTAAGTCATAGGCTAGTTAGGAGTGGGCAAACCTTATTGATGTTTTGGTGTTGTCCTGGAAGTGAAAATGGTTAGGTCACAAATAGCGTTAATTGGTATATTTCTTTTTTGAGCATCAAAGTACGTGTAGGTCGGATTAGAGATCTGCGAGTGTATGGATGAGAGCAGATCTTATAAGGGTTCGTGATTTGATCCTGAATCGAGAGGAGGTGTACAGGGAGTTCATCTCAGAATGATTAGTATGATTTATGTAGAGATTCAGATAAGTTTATCTGGCCTAAGATGAAGGTCGTGCTTCATGTTCAATTGAATCGGTTCAGTGTGATTTACTGATGGATGGAATCGTTGTCCGTGCTGGGAGAGTTAGTAGACTGTGGGATACATTTGTGAGCCCTGGGGTTTTCGATTTTCGCAGTATTTGTTTGTTGAGGATTCCGAGCTATAACTTTGGGCTTTGGTTTGTATTCGTTATAGCTGCGAGAATGCCTTCTTATCTCCTCGGATTTCTCCTGTAATTAGGTTTGCTGTTGCTCGATCCCTGTGTTCTTCATAAATAGAAGGGATATTAAGAACAGTTCAGCGGACTGTAATATTTAGAGGTCGCTGACGGGTGTAGGTAAAAAGTTCTATTCGCAGTAGACTCTCATAATTAATGGATGCGACCTTGTTATTGATATGAAATGCCATTATGTTCAGTCTGTCGATACTGTTTGTGACTTTGTTTCAAATGCATCTTGCAGGTGGACTGCCATTATGATTGCAAATTGCCAGGGTCACAATGTCGTTTGCCTATGGGGTATCAGATTGCATTTTTCAATACTTTGGAAAGAATTTCATGAGATCGTATACGCAACGGATAGGATGTCTTTGACCCAGGTAGGTAGGAATTGAGAGGGAGCAAATATTTGAAAAGTGTTATACAAGAAGGTGAGTTCATCATCAGTGATCTGACGTACGGGTTTTTCCGTTTACGGTCGGAATAATACACCGAGATTCGAGTTTTGGTTAAAAATTTGATGTATGTGTTTACCCACCCAATTTGGAAAGTCATTAGGTGAGGGTAACATGGGTGGTGGTCTGACATTTTTTAGTGGATGTCATATCAGAGTCCGCTGAGGATGAATCAGTAAAGTATTACCGACTCCGGTGATGGTGCGAGGTGCTCAGAGGCGTTTCCAAGGGATGATGATAGCGGAAAACTTGATTGTGGGCCCAGGTGGAAAGTACATAGGCGACATTTGATAAGGTGTATACGGAATACATAGATGGGTGTCCGTTAAATGACCCCACCAGATGGATTGGCTTGGTTTTGGGTCTCATCATGCCACTGCTGTGGGGTACGGACCATTCTGTGGACGGGGGGACTGAAGAGGTGAGGAGAGGCATGATGGGGGTCCTCTGACAGTGATGAAGCAGGTGTTGTTGTCTGTTGTAGAGTTAGCATTAGTGAAGCCTTATCATATTCTTGAATTTTGGCAGCCGAAACGTCTAACGGATCTTGATTTGTGTTGGAATTCTAGAAGTAAACCGAAGCACGGCGCTACCATGGAGATATATGTGGGTAATTAGATAATTGTGGGGATTCATTGTTGATAAAGGTTAATATTAGGATACAGAATAACTAGAAGTTCTCCTCGAGGATATAGGAATCCTCAAAAGGAAATCTATATTTACATAACTTAATATTACGATTATTCCTCTTCCGTTTATATTGGTTATATTCATTGATCTCTTACATTATCAATCATTGCGTTCAGGCGTCTCTAACTCGATGACAGCTTCTCATAACTTATGTCCTTCATCTTAACACCGTATATGATAATATATGATAATAAAACAATTAGTGATAGACGATAGTGGATTTTATTACAACAGAACATATGACGGATATGAGGAATAGGACTAATCGTAATATTAGTTATAGAGATATAGATTCCATTTGAGGATTCCTATATCTTCGAGGAGAACTTCTAGTATAATTCTGATACCTGATATTATAGCCTTACCAACAAATAGAATCCCAAAATGATCTCAAAATTTC	0	STRANDBIAS	AF=0.928839;CHR2=ref|NC_001142|;END=540924;Kurtosis_quant_start=63.405003;Kurtosis_quant_stop=-1.998394;RE=248;REF_strand=1,18;STD_quant_start=0.283981;STD_quant_stop=558.523117;STRANDS=+-;STRANDS2=190,58,190,58;SUPTYPE=AL,SR;SVLEN=6482;SVMETHOD=Snifflesv1.0.12;SVTYPE=INS;Strandbias_pval=4.48758e-10;ZMW=210;IMPRECISE	GT:DR:DV	1/1:19:248
ref|NC_001142|	543606	1844	GACAAAGTATCAAAGAAGGAATAAAAAAAAGACATTATTATGTTGAACTAGTGACACCCTTTTGTGGATTCCTACATACCCAGAGAGAACTCCTAGT	N	0	PASS	AF=0.453297;CHR2=ref|NC_001142|;END=543703;Kurtosis_quant_start=12.492411;Kurtosis_quant_stop=35.063694;RE=330;REF_strand=240,158;STD_quant_start=0.426401;STD_quant_stop=0.734434;STRANDS=+-;STRANDS2=204,126,204,126;SUPTYPE=AL;SVLEN=-97;SVMETHOD=Snifflesv1.0.12;SVTYPE=DEL;Strandbias_pval=0.703052;ZMW=257;PRECISE	GT:DR:DV	0/1:398:330
ref|NC_001142|	715095	1903	N	GCAATTGTCGAAGTTTGTAGCAGTTTGTCGACGTGTCGCCTTGG	0	PASS	AF=0.43408;CHR2=ref|NC_001142|;END=715094;Kurtosis_quant_start=-0.396084;Kurtosis_quant_stop=0.678280;RE=349;REF_strand=218,237;STD_quant_start=16.238701;STD_quant_stop=10.482607;STRANDS=+-;STRANDS2=174,178,174,178;SUPTYPE=AL;SVLEN=52;SVMETHOD=Snifflesv1.0.12;SVTYPE=INS;Strandbias_pval=0.670807;ZMW=264;IMPRECISE	GT:DR:DV	0/1:455:349
ref|NC_001143|	74115	1932	N	GAGAACTATGTGAGTTGAGATAATTGTTGGGATTCCATTGTTGATAAGGCATAATATTAGGTATACAGAATATACTAGAAGTTCTCCTCGAATATAGGATCCTCAAAATGGAATCTAGATTTCACATACTAATATTACGATTATGCCTCCTTCCTTTTTATATGTTTTATATTCCTTGATCCATTACCTTATCAATCCCTGCGTTTCAGCTTCCACTAATTTAGATGACTATTCTCATCATTGCGTCCTCTTCTAACACCGTCTAGTGATAATATACCGTACTGTAATACTAGGTAGTAGATGATAGTTGATTTTCCTATCCAACTACCACCCATAATGTAATAGTCTAATGACTCCTTTGTTTAGTTTAATAGTTTTAAATGTTTTTATCGGCATAGGTTTTGTCATCAACATCAGCAATGCTTCTTCTTGGTCTCGATGTAGTATACTATAAATTATTACCTGACTACTTCATCTCTATCTCATTGCCTTTGTGCCAAAAAATCTTTTTCTAAAATTTCTCTTCATTTGTAGACTTAATTATACTGATCGTTTGATCTACTATCAGTAGTAAGCCTTTAATAATTTGGGTTTCTTTTAGTTCTGGTATCGGTAACGTCGATTTATTTAATATGGGACAGATTCACTTATCGCGTGTATTTCTGCTTCCGTGAGTGAAGTACATGTTACTGAAGCCTTGGTGGACTTTCCTCCAATTACCTTTCGCATTAAGTAATATTGTCCAATTTTGTGATTTATAATACGGTTGGTTTCGCATACTAAGCATACTTATTGCGACTATTTATTATCTGCTCTCGTAGGTTTTGTTTTTGTGCCATATCAGTTGTTATCTCTAGTGGTCCCACATGAATTGTATCAAATCATATGCATGTCTAAACTTGCCTAGAGGGGAATTAGTATATGTTTGAGCAGTGTTTGTTGATGTAGTATAGTAAGTTCAAATCTAATTTACGATACCATATGAAGCTAGACCAATCAACTTTTGCATTCATGTACCTTCTCCTTTGGAATTCATCTTCACTATTTCTAGTTCATCCTGTCCTTATAAAGAACCGGCTTGACCCCGCAGGCAAAGTACGAGAAAGAGACAAGAGAAAAAATCAGTGGCAAAAGAAATGGAGCGCTAAGTTTTTCTTCCTTTTGGTTCAAAGGTACGTTTTATTTGGGTATTTTCTCAGTTAATGAGTTTTTCCCATACCTATTTCATGTATTTACCTCTTTGATATTTGATTTCTAAGCCAGTAGTCTACTGAATTTCGTTATACTTTCCACTAAATTTATAATCTTGGTGTCGTATTGCATCTTAAGCTTCTCTTATTCTTTTTGTTTTGAATTAAGATTTTTTGGCTAAACAATACCATATCATCTACATTAAACAAATTGTCACTTGACTGTTTTTAAATACGCATGACCATCCACGAACTTCTTCCCTACGCACATTGTTGTATCAGGGTATGGATGTGATAGTTTCGTCACCAGTTCGCTCCACTTTGTTTCCAATCCATAAGGATTTCTTTCAAACGTAATCAACGTATCATTCATCCTCAATGTGGTGGAGTCTTATGTATAATTCTTCTTTGAGTCTGCATTAAAATGTGCCGAAGATATGTCTTAGTGTGGTATATAGTAGTTTGTCTATTCAGTGAAGGGATGTTCATCAACGCAATGAATGTACAGTGTTGGATTGCATACTGTATCGTACGTATCAGGATAGCTGATTTCACCTCTGCAACACTCTAGCTTATAGTTCCGTCACGTATTCTTGTTGAATAAACATGAGTTTATACTCTTTTAGGTCGATTCCCTTTTTCTGTCCATAATATTTGTCAGTTCGTCAAGTTCATTTTCATATTTGGTTGACTTCTTTGTGTATTCCTCGATATTTTTTCTTTTTCTTTAATATCTTATTATAGTGATTGCCTCTCGTATCGTAATGTTGTCCGTATGGTTTGTTGATTTACTGCTTTACAGCTGCAAATCAGTATTCGTTGCTTCGATCTCGGAGGTTCTAACTACGCATATTCTTTGTATTCTTTGTTTCTCCGTATACCTTAATTTCAGTTATCATTATCCCTTCTCAAGATCTTTTCTTACTGTTGATAGTAGTATAGGCATAGAGTCACATACCCCCAACTGGAATTAGTTTGATGAGAATTATCGGTGAGTTCTTAATGGGTCAGGGAATCGTATAGATGCTGTAGGTAGTCAGGGATTGGTAGATCAGCGATGATAGATTCCTCGGTATTCTGTTTTCAAGAAAACATTAGTTTGGCGTTTTGATAGGAACACTATTGTCTATGAATTATTTTCTGGGGTAAAGCATCGATTGAAGTGAACGGTGTATAATCCTTTTCTCTCTCTTGGTCCACTTATCTGCGGAACAGTTTTTTGTTGTTGGTACCACCCTTACTAGGATATTGGTACGTTTGTATGTTAGTCTCATTTTCACTGTACGAGTCTGAGTGTCTGAATCTTTACATTTTACTGGCGTGCGACGACTCATGTGTTTAGATTGGGACTTGGAGCAAGTCAAGGAACATTTATTTATGCACCGACCCGAACCGTACTCTCGATATTGGAAATTTGGGGCGTGCTAATCTTCTTCTTTGATGAAGATATTAGATTCAGATATGTTGGGGTCACTTCTCTGGGTCCGAATATTGGTTTTAGAAACCGTTTCGAATCTTCATTATGGTGACGAGGTGTGCGAATCGTTTGGACTCACAGCTTTTGAAAGGCCATTCCTCGGTTGCTCATGATTGTTCAATGTCATTGGAAGTCCTGTCAGATTCGATGTTATAATCATTGGAGTCTTGGATCTCATTGACTCAATGAACGATTGATATGAAGCCAGTAACGGTTTAAAGTCTTACCTCGTCAAGTGAGGGCGTCGTATTGATTGAGCTAATCTGGATTCTTGCCCTGAAGAATGAACATAGTTAGTTGTAGTCTACGTTTCTTTAGGATGAAGATTAGTTATATTCCATAGAGTTTCAGACGGGTGTAGCGTAGCCTGGATGCCACGAGATGTATTTTTGGAGTAGGGTTGTGATCATGACGATCAACGGTTGACTCGAAGGTAACAAGTACTGCTATCAGTCCTGCCAAGCCAGCATAGTTGTCTTGCGATTTTTTGCTTTTAGTGAAGCTAGCTGAATTTCTCACAATAGGAAAAATTCGATGCAAGGAGAACCAGACATGGTCGGTAAACCCTACAATTGCAGTTGAAGTACGGCCAGTCAATCTAATAAGGTACGGTTTGAGCCGTTTCAGCGACTCCATGTGCGGGAATCCGCTGTGTTGTAATAGCAATGAGTTATACCATTTTTTTCAAGGAATTTATGGAGGTTCCGTTAGTATCTCGAACCACTGTACCATTTGTTAACCAAGACCTGGCCTGAAACTTGTTCTTAATAAAAGCTCGTATCGTAGTAAAACATCGAGGGATAGTCTCGCGACGGTCGTGTAATGGATAAACCCAACGGAATTTGTTGTCTCATCATATGAATGAAATGGATGGTGCACTTTTTTGGTAGGTTGTGAACTGCCAAATAGGTCAGATGTGGTATTGAAGGTTTCGTATTATTTTGGTATTTTATTCGTGAAACTTTTGATATGTCTGTGTTGGCTTTTTGGGGGGGCCGATTAAACAATCAGGACCTTTGATAGTCAATGCCTATACCATCCGACATCTAGTCGTTAAAATACGTGATGGGTGTTATTTTAGTGAGTATCGAATTGTCCTGTGCCTTGGCATGCGCAAGGCATTCGAGATGAAGGATAGATTTTGCGTGTACTGCACTTATGGACTTATTTGATGGTGGGACGGAGATATTTGATGGAAGCAATTACTTTTATATACCCAGTAAAAGCTCTCCATATTTCTATAGTGCAATACAGTGCCGTCAGACCGTTCTAAGACTTTTTTTGGTAAAGCCATGCTGGGATATCTACTGCAGCCACTGCATTCAACTGAGTGTAAGTTCATAGGCTATTTAGGATTGTGCAATACTTTATTTGATGTTTTGTGTTGTTCCTGGAATGAAAGTAGGTCACCATCGTTAATTGTATATTTCTTTTTTGAGCATCATAAACCTTTTATGTCAGATAGATGAATGCTGATTATGTGAATGAAGCAGATTTAGAAGGGTTCGTGATGCTCCTAACGAGTAGGGTTCCATGGAGTTCATCATCAGATGATTAGTATGTATTACTGTAGATTCATAGGTTCTTGCCTAAGAGGGGTCGTGGCTTATGTTCAATATGAATCGGTTCGTAGTTTGATTTCTGATGGCATCGTTGCCGTGCTGGGAGAGTGTATTAGATGTGGATACATTGTGAGCCCTGCTGTTTTTTTCGGATTCTCGAATTATTTGGGTTTTTGAGGATTCCGAGCTATACTTTGGGTTGGGTTGGATTCGTAGAGCTATTTGTGCGGGGGTGAGAATCCTTCTTCTCATCCTCGGATTTCTCCTGTTTAGGTTTTGCGTTTCTCGGGATCCCTGTTTTCCTTCATAATAGCATGGATATCTAAGAACGTTCAGCGACTGTCATATTTAGATGTCGATGACGTGTGATACGTAAATTTATATTCGGCCGATAATCGACCTCTCATACTTAATTGGCATGCTACCTTGGTTTTGAATATGACATGCCATTTTGTCAGTCTGTCGATAATGTTTGTGGCTTTTGTTTCAAATGCATCTGCAGTTACTGCCATTATATTGCAATTTTGCAGGGTCACGATGTCGTTTCCTCTTGGGTAAGCAGATTGGCATTTTTTCAATACTATTGGAACGCAATTTTCATGAGTCCGTATAATCAACGGATTAGGATTTCTTTGAACAGTAGTAGGAATTGAGAGGGAGCAAATATTTGAAAAGTGTTATACAAGAAGTGAGTTCTCATCATTGATCTGACGTACGGTGTTCGCGTTTACTGTCGGAATATACCACCGAGATTCGAGTTTGTAAAAATTTGATGTATGTTTTAACCCAATTTGGAAAGTCATTAGGTGAGGTAAATGGTGGTGGCGTCTGACTTATTTTTTTAGTGGATGTCTATCAGAGTCCGCTGAGGATGAATCCATTAATGTATTACTGACTCAGGTGATGAGTGCCATAGGCGTTTCCAACTGATATGATGGATATGCGAAACTGTGTTGTGGCCCATTGGAAAGTACATAGGCGACATTTGATAAGGTGTTACGGAACATAGATGGGTGTCCGTAAATTACCAACTTGGTTGGGCTGGTTTTGGGCATCTGCACTGCGTGCGGTACGTGCCCATTCTGTGGAGTGGTACGGAAGCAGTTGAGTAGATGCATGATGGGGGGTTCTCTGTAACAGCTGATGAAGCAGTGTTTTGTTGTCTTTGAGAGTTAAGCCTTAGTGGAGCCTTCCTTCACATCTTCGGTTTTGGAGCTGAACGTCTCCGGATCTTGATTTGGTTGGACTTCCTTAGAAGTAACCGAACACAGGCCTACCATGAGAAATATGTTAATGTGAGATATTGTTGGGATTCCATGTTGATAAATGCTATCATATTAGGTAACGATATACTAAAGATTCTCTCGAGATAGAGATCCTCAAATGGAATCTATATGTCTCATACTAATATACGATATTCCTCATTCGTTCTTTTTTTTTTTTTTGTTTTTTTTTTTTTTTTTTTTATTTTTATATTCATTGATCCTATTACATCAATCCGTTGCGTTTCACTTCCACTAATTTGATGACTATTCTCATCATTTGCGTCTCTTCTAACACGTATATGATAATATACTAGTAATGTAAATACTATTAGTAGATGAATGTTGATTTCTATCCACA	0	STRANDBIAS	AF=0.416422;CHR2=ref|NC_001143|;END=74114;Kurtosis_quant_start=8.507271;Kurtosis_quant_stop=-1.932918;RE=284;REF_strand=242,156;STD_quant_start=0.712069;STD_quant_stop=260.023442;STRANDS=+-;STRANDS2=207,77,207,77;SUPTYPE=AL,SR;SVLEN=5957;SVMETHOD=Snifflesv1.0.12;SVTYPE=INS;Strandbias_pval=0.0010578;ZMW=250;IMPRECISE	GT:DR:DV	0/1:398:284
ref|NC_001143|	144825	1950	N	CCAAGTCTACCGCTTCCGCTGCATTCAGATTTCTGATGGTCAGTGGGCAGCTG	0	PASS	AF=0.456522;CHR2=ref|NC_001143|;END=144826;Kurtosis_quant_start=-0.689906;Kurtosis_quant_stop=26.778199;RE=441;REF_strand=248,277;STD_quant_start=6.971696;STD_quant_stop=7.068175;STRANDS=+-;STRANDS2=210,243,210,243;SUPTYPE=AL,SR;SVLEN=52;SVMETHOD=Snifflesv1.0.12;SVTYPE=INS;Strandbias_pval=0.79739;ZMW=321;PRECISE	GT:DR:DV	0/1:525:441
ref|NC_001143|	219497	1976	N	TGTTGGAATAGAAAGCAATATCCATCTACTAACACTAGTATACCATTATAGTTATTATATATACGGGTGTTAGAAGATGACGCATAATGTTAGAAATAGTCATCTAACTAGTGGCAGCTGAAACGCAAGGATTGATAAATTGTAAAGATCAATGAATTATAAACATAATAAAACGGAAATGAGGAATAAGGAAATAATCGAATATTAGTAGGGGAGAAATAAAGTTCCATTTTGAGGATTCCTATATCCCGAGGGAACTTCTAGCTATTCGTATAACTAATATATAGCCTATACCACATGAATCCCAACATATCTAAGTACCAACACATTTCTCATGGTAGGGCTGGATCGGTTTATTCTAAGGAAGTCCACACAAATCAGATGCCGTAGACGTTTCAGCTTCAAAATTCAAGAATATGATAAGGCTTCCACTAAGGCGAACTTCTCAACAGACAAACAAAAACCTGCTTATCAGCTGTTCCAGCCGAACCCCCATCATTGCCTCTCCTCAAACATGTCAGTCACATCACCACAGAATGGGCCGTACCCACAGCAGTGCATGATGACCCAAGACCAAGCATCCATGGTGGATTTACGGGACACCCATCTATGATTCCGTTATACACTTATCAATGTCGCCTATGTACTTTCCAACTGGGCCACAATCACAGTTTCCGCGCAGTATCCATCATCAGTTGAACGCCTCTGAGCCCTTCATCAATGAGTCAGGTAATAACATTACTGATTTCATCCCGCGGACTCATGATATAATCCACTAAAAAAATATGTCAGACCCCCACCCATGTTAACTCACCTCTAATGAATTCCAATTGGGTTAAACATACCTCAAATTTTTATCAAAACTCGAATATCATGTGTATGATTACGACAGGAAACGGAAACCCGGACGTCAGATACTGATGATGAACTACCTTCTTGTATAAACCATTCATAATATTGCCCCTTCATTCCTACCTACCGGGCACAGACATCCCTAACCGTTTGATTATACGGATATCATGAAATTCTTTGCAAAAGTATGAAAAAAATCGCATCTGATACCAAGAGGCAAACGACATTGTGGACCCTGGCAAATTGCAATATAATGGCCGTACACGAGATGCATTGAAACAAAGTCACAAATACATTATCGAAAGGACTGAACAATAATGGGCATAATATCAATAACAAGGTCGCAGCCCAATTAATATGAGAGGTCTATCTGCCGAATATAAATTTTTACGTACCACACTCATCGAATCTCTACATATGACAAGTCGCTGAACTGTTTCTAGATATCCATGGACTATTTATGAAGAAAACAGGGGATCGAGAAAGCAAACTAAATTACAGGAGAAATCCGAGTGATGAGAAGAATGATTCTCGCAGCTTACGAATACCACCAACCCAAAGTTATAGATCGGAATCCTCAAAAAAAAATAATCGAAATCGAACAGAACAGGCTCACAACGGATCCAAATCTAATAACTTTCTCCAGCAGGACAACGATTCCATCAGTTAACTAACTACTGAACGATTCATGAACAATGCACGAATTCATCTAGGCCAGGAAACTGACTGACTACAGAAATTCATTATAATCATTTGATCGAGAACTCCCTGGACACTCTTCTCGATTCCAGGCGGCATCACGAACCCTTAAAGATTGTCATCACATACACCAGATCATCTAATCCTGACATAAACGGTAGTTGATGCTCAAAAAGAAAATATACAATTAACGCTATGTGTGACCGACCAATTTCATTCCAGGCCAACACCAAAAACATGCAATTAAAGTATTGCACCACTCCTAAAAATAGCCTAGACTACTCAGTTTGAAATGATTGGCGTGCAGTAGATATCACAGCATGCTTTACCACAAAAACGGTAGTAGAACGATTTCTGACGGCACTGTACTTGCACCTCTCGTAAAATTGGAGACTTTACTGGTATCTAAAAAGTCCTTGCCCATCACATCTCCTCCCCGTACCCACCATCAATAATGTCCATACAAGTGAAAGTCACGCCCTATCCTTATCCTTTCATATCGAGGGTGCGCATGCCAAGGGGGCGGCAAACAACAGTAGTACTACTTAAAAAACACCATCACGTATTTTAACGAAAATCGATTCGACTGGTCGGTGCTTATGACTATCAATGTCCTGATTGTTTAATCGGCAAAGCACCAAAAACAGGCACATATCAAATGTTCAGACTAAAAACTACCAAAATCATACGAAAACCCTTCCAATACCTACATTACTTCCCGCCCCTACCCGCCCCCCCCCCCCCCCCCCGACATATGGGTCCAGTCACAACTACCAAAAGTGCACCATCAATTCATTTTTCATTTATGATGAGACAACAAAATTCCGTTGGTTATCCATTACACGACCGTCGAGAGGACTTATCATCGATGTTTTTACTGACGATACTAGCTTTATAAAAACCAGTTCTCAGGTCCAGTGTCTTGGGTTACAAATGGACGTGGTTCCTGAGTATACTAAAGAAACTCCCATATAATTCCTTGAAAAAAATGGGATACAACTCCATGCTATATACAACCACAGCGGATTCCGAGCACATGGAGTACGATGAAGGCTAAAACCGTACCTTATTAGATGACGCCGTATCAAAACTGCCATGTTAGTGGTTTTGTACCGAACATTATGGTTCTCGCATCGAATTTTACCATTGTGAGAAATTCAAAGCGTCAACTAAAAGCAAAAAAATCTGCCCGGAAACATGCTGGCTTGGCAGGACCTTGTAGATTCAGTACTTGTACCTTTCGGTCAACCTGTTATAGGCAATGACACAACCCTAATCCAAAATACATCTCTCGTGAGCATCCCAGGCTTACGCTCTACATCAGTCTCGAACCTCTATGTATTATATTCATCATCTTACCACCTTAAAGAAGACAGGAGTAGATACAAACTAACTATGTATATCAGGGCAAGGGGAATCCAGAATCAATCAATACGACGCACTAATATTCGATGAAGCTTTTAAAAACGTGTTAACTGTTCATATCATTCGTATGCGTCAAATGAGTACAAGAATCCAATGATTTAAGAATAGAATTGACTCATGGACTTCCAATCGACATATTGAACCTACATCCTAGACTCGAAAATGATCCTTTCAAAAGATGTGAGGCAACCGATTCCACACCTTCCGTCCAACTATACTGAAGATTCGAACGGGTTTATAAAACCATATTCGCGACCAAGAGGAGTTTTGACCCAAACATAATCTGAATCTAAATATTCTGACATCAAAGAAGAGATCTAGCACCCCAAATTCCAATATCGAGAAGAGTACGGTTCGGGGGTATGCATAATTAAAGTTCTTTTACGTGCTCTCATGTCCCAATCTACACACATGAGTCGTGCACGCCAGTTAAATCTAAAGATTTCAGACACTCAGACGTCTTACAGTGAAAATGGACTAATCATACCAAACGTACCAATATCAGTACCGGGTTGGTACCAATAACAAGAATGTCTCGCAGATAAGCGACCAGGAGGAGATGAGAAAAGGATTATACACCGTTCACCTTCAATCGATTGTTCGCCACGGAAAGAATCATGCGCACAAGAGTTCCTATCAAAACGCCAACTACTGTTCTGAACAGAAATACCGAGGAATCTATCATCGCTGATCTCCAACTCCCGCATCTGCCTCAAGAACCTCTACCCGAATTATCGAACTCCTTAAAGAACTTTCCACCGATCACTTTCGTCAAACTATTCCAGTTTGGGTGGTATTGGTTGGACTCTAATGCCTATACTACTATCAACAGTAAGAAAAGATCATTAGAAGATAATGAAACTGAAATAAGGTATCACGAGACAATGGAATACTAAGACATGCGTAGTTTAGAACCTCCGAGATCGAAGAAAACGAATTAACCTGATCGCAGATGTAAAAAGAGAAAATAATCAAACCAATACGACAACTTACGATACGATGAGGCATCACCTATAAGGAAAAGAATTTAAAGAAAAAGAAAAATATATCGAGGCATACACAAAGAAGTCAATCAAACTGTGAAGATGAAAACTGGGACACTGACAAATATTATGACAGAAAGAATATAGACCCTAAAAGAGTAATAAAATTCAAGTGTTATTCTTCAACAGAACGTGATCGGTATCTAAAAGCTAGGATTTGTTGCAAGAGGTGATACTCAGCATTCCTGGACACTTACGAATCCGGCATGCCAATCCATACCGTCACAAGCATTGAGGACATCCCTATCACTTCATTAGACAATAACTACTATATACAATTTAGACTATCTTCGGCATATTTGTTGCGACATCAAAGAAGGAATTTACATAAGACCTCCACAACTATTTAGAATGATGAACGTGATACGTTGAAAGAAATCACTTATGGATTGAAACAAGTGGAGCGAATGGTACGGAAATATCAAATCTATACTTGCTAAAACAGTGTGGTATGGAAGAAGAAGTTTCGTGGATGGTATGGTATTAAGAATAGGTCAAAGAAAAATATGTTTATTGTTGACGACATGCTTTTAAGCAAAAGACGTCTAAATGGCAAATAAGAAAATCATAACCAACACTCAAGCAAACATACCGATACAAAGATGAATAAATCTGGGTGTGAAGATAACGAAATTCAGTACGAATACTTGGCTAGAAATCAAATATCAAAGAGGGTAACTACATGAAATTAGGTATGGAAAATCTTTGACAGAAAAAATTACCAAATAAAACTACCTTGAGATCCAAAAGAAGAAAGAAACTTAGCGATCAGGTCAACCAGGTCTTTATATAGACCAGATGAACTAGAAATAGATGATAGATGAATTACAAAGAGAAGGTTCCATGAATGCAAAAAGAAGTTGATGGTTAGCTTCATCTGTTGGATATTAAATTTAGATGTGAACTGACTATACTACATCAACCACACTTGCTCAACATATATATTCCCCTCTAGGCAGTTTTAGACATGACATATGACGTTAAGACAATTCATGGGGCAAAGGTATGAATAAAACACCTATTATGGACAAAAACAAACTACCGAAGTCCAAATAATAAACTAGTGCAATAAGTGATTGCATTCATATATGTAACCAAACCATATTACAAGTCACCAATTGGTAACATTTTCTTAACGGAAAAGTGCGATTGGAGGAAAGTCGACAAGGCTTCGTTAAACATGCACTTCAACTAAAGAAGCAGAAATACACGCATCTCAGTGAGTATTCCGCTATTGCATAACCTCAGTACCTTGTTGCAAGAAACTACCAAGTAAACAATTATTAAAGGCTTACTTATGATAGTAGCTCAACGATCAGTATAATTAAGTCTACAAGAAGAGAAATTGAAACAGATTTTTTGGCACAAAGGCAATGAGACTTAGAGCTGAGTATCAGGTATAATTTATAAGTATATACACTCGAGCCCAAGACAAGAAGAAAAGTGATGAGTGTTGTGATGACAAACTTTCCGATAGAAAACATTAAACTAGTAACTAACACATGGATTCATTAGATTTAATTATGGGTGGTATGTTGGAATAGAAATCAAACTATCATCTACTAAACTAGGATTACATTACTAGTATATTACATTATACGGTGTAGAAGGACGCAATGTGCGAATAGTCATCGTAAATTAGTGGCAGCTGACACGCACGGATTCGATCATGTAATCGGCTCAATGAATTATAAAATATAAACGGAAATGAGGAATACTCGTAGATGAGTATGTTAGTAAATATAGATTCCATTTGAGGATTCTATATCTCGATGCGAGAAACTTAAGTATTTGTAACCAAGATATAGCCTTTATCAACAATGAAATCCAACAATGATCTAAATTACCAACCATTTCA	0	PASS	AF=1;CHR2=ref|NC_001143|;END=219496;Kurtosis_quant_start=36.179382;Kurtosis_quant_stop=-1.808206;RE=266;REF_strand=0,0;STD_quant_start=0.229416;STD_quant_stop=140.625322;STRANDS=+-;STRANDS2=177,89,177,89;SUPTYPE=AL,SR;SVLEN=6138;SVMETHOD=Snifflesv1.0.12;SVTYPE=INS;Strandbias_pval=1;ZMW=238;IMPRECISE	GT:DR:DV	1/1:0:266
ref|NC_001143|	311174	2006	N	GGTCGTAGTTTCGGTCAGCACCCGAACAACACTCTGGGTCTTTATTCGGACAAACAAGGCCAAGCACGTGGCGGGTTTATTTTGGGTCAACAGGGCACTTCTACAAACAC	0	PASS	AF=0.444569;CHR2=ref|NC_001143|;END=311174;Kurtosis_quant_start=51.120106;Kurtosis_quant_stop=54.208355;RE=397;REF_strand=247,249;STD_quant_start=0.438086;STD_quant_stop=2.644797;STRANDS=+-;STRANDS2=186,211,186,211;SUPTYPE=AL,SR;SVLEN=105;SVMETHOD=Snifflesv1.0.12;SVTYPE=INS;Strandbias_pval=0.41883;ZMW=295;PRECISE	GT:DR:DV	0/1:496:397
ref|NC_001143|	379671	2022	N	TGTTTATTACGGGCTCGAGTAATACGAGATGTCCTTGACAATCCTAATCTGAAACAGTTTGGGAAGGAACCATTTGTCAAACGTTTTATCAGATTAATTCACGGAATGTGACTTATCGATATATTATATAAATTTGAAATCATATACTAGTGGTGTAAGCTGCGAATCTCGATCTAAACTAAGTGTATCAGCATTTATACTTTTGGGTAGATTCAGCTAGGTAATGCCGGGTTTTATCTCCTGTTTTTCGTTTTGTTATAAGGTTGTTTCAAATGTGTTTTATGACGTTTAGGATGAGGTTATTTCATACGACGAATCCCATTTTGAGCTACAACAGTTAC	0	PASS	AF=0.484392;CHR2=ref|NC_001143|;END=379670;Kurtosis_quant_start=201.172148;Kurtosis_quant_stop=36.204429;RE=450;REF_strand=232,247;STD_quant_start=0.537484;STD_quant_stop=4.184097;STRANDS=+-;STRANDS2=214,236,214,236;SUPTYPE=AL,SR;SVLEN=345;SVMETHOD=Snifflesv1.0.12;SVTYPE=INS;Strandbias_pval=0.793088;ZMW=347;PRECISE	GT:DR:DV	0/1:479:450
ref|NC_001143|	380987	2023	N	AACTGCTGTTGTGTTGTAATTGAGCTGTTGCGC	0	PASS	AF=0.469602;CHR2=ref|NC_001143|;END=380986;Kurtosis_quant_start=2.305674;Kurtosis_quant_stop=3.895614;RE=448;REF_strand=245,261;STD_quant_start=8.841360;STD_quant_stop=8.512596;STRANDS=+-;STRANDS2=224,224,224,224;SUPTYPE=AL,SR;SVLEN=36;SVMETHOD=Snifflesv1.0.12;SVTYPE=INS;Strandbias_pval=0.649891;ZMW=342;PRECISE	GT:DR:DV	0/1:506:448
ref|NC_001143|	389144	2026	N	GAATTGAACTCAAAGCGCCATTCGTAATTTAATTTGCATTTCCCAAACCCTTGTATATTTATTCTATTCTATTTCCACAGGCATCACCTAATTAAGTTAGTCGAACGTCGTACCCTGTTAAGCTTAGAAACCTCAGGACCCACCGATATCAATGACACCGGATATACATAAAAACCAAATCAAT	0	PASS	AF=0.485859;CHR2=ref|NC_001143|;END=389146;Kurtosis_quant_start=31.180029;Kurtosis_quant_stop=30.565009;RE=481;REF_strand=246,263;STD_quant_start=0.322749;STD_quant_stop=3.393008;STRANDS=+-;STRANDS2=236,245,236,245;SUPTYPE=AL,SR;SVLEN=185;SVMETHOD=Snifflesv1.0.12;SVTYPE=INS;Strandbias_pval=0.848708;ZMW=355;PRECISE	GT:DR:DV	0/1:509:481
ref|NC_001143|	513960	2080	N	TGTTGGAATAGAAAATCAACTATCATCTATAAACTAGTATTTACATTACTAGTATATTATCTATACGGTGTTAGAAGATGACGCAAATGATGAGAAAATAGTATCTAAATCTGAGTGAAGCATGAACGCCAGGGATTGATTATGTAATAGGATCAATGCATATAAACATATAAAACGGAATGAGGGAAAATCGTAATATTATATGAGAAATATAGATTCCATTTTGGGATTCCTATATCCTCGAGGAGAACTTCAGTATATTCTGCTATACATAAGATTTATAGACCTGTTATCAACAATGGAATCCAACAATTATCCTAATATTCACATATTTCTCTGGTAAGCGCTGTGCTTGGGTACTTCTAAGGAAGTCCACACAAATTCAAGATCATGTTAGACGTTTCAGCTCAAAAAAGAAGAATGTGAGAAGGCTTCCATAAGGCACTCTCAAAGACAACAACATGCTTCATCCAGCTGTCCAGAGGAACCCCATTCCTGCGCTCCTCAAAATGCTCAGTCACAGTCACAACAGAATGGCCTTACCAACAGCAGTGCATGATGCCCCAAAACCAAGCCAACCATCTGTTGGTCATTTTACGGACACCCATGATGATTCCGTATACACCTTATCAAATGTCGATAGTACTTTCCACCTGGGCCACAATCACAGTTCCGCAGTATACATAATCAAGTTGGAACGCCTCTGAGCACTCCTCAACTGAGTCAGGGCAATACATTTACTGATTCATCTCAGCGGACTCTGATAGACATCCACTAAAAAAATATGTCAGGACCACACCAATGTTAACCTCACTAATGACTTTCCAAATGGGTTTAAACAGTACACAAATTTTTACAAACGTCGAATCTCGTGGTGGTATTTTCCCGACAGAGAACGGAAAACACGAATCGGTCAGATCACTGATGATGAACTCAACTTCTGCTTATAAACGACTTTGTCAAAATTTGCTCACTCTCAATTCCTACCTACCTGGGTCA	0	UNRESOLVED	AF=0.95082;CHR2=ref|NC_001143|;END=513960;Kurtosis_quant_start=5.354832;Kurtosis_quant_stop=3.959077;RE=116;REF_strand=6,0;STD_quant_start=0.000000;STD_quant_stop=0.000000;STRANDS=+-;STRANDS2=78,38,78,38;SUPTYPE=AL,SR;SVLEN=999;SVMETHOD=Snifflesv1.0.12;SVTYPE=INS;Strandbias_pval=0.175335;ZMW=110;PRECISE	GT:DR:DV	1/1:6:116
ref|NC_001143|	513960	2081	N	TGTTGGAATAGAAATCAAATATCATCTATACCTAGTATTAATTAACAGTATTTATCATATACGGTGTTAGAAGATGACGAAAATGATGAGAAATAGTCATCTAAAAAAAAATTAGTGGAGCTGAAACGCAAGGACTTGATAATGTAATAGGATCAATGAATATAAAACATATTAAAACGGAAATGAGGAAAAATCGTAATATTAGTATGTAGAAATATAGATTCCATTTTTTGAGGTTCCTATATCCTGAGGGAACTCTGTATATTCTGGTAGACCTAATATTATAGGCCTTTATCAACAATGGAATCCCAACAATTATCTCAACATTCACATCTTTCTTCATGGTAGCGCCTGTGCTTCGGTTACTCTAAGGAAAAGTCCCACACAAATCAAGATCCGTAGAGTTTCAGCTTCCAAACAGACGAATGTGAGAAGGCTTCACTAAGGCGAACTCTCAACAGGACAACAACACCTGCTTCATCAGCATGTTCCAGGAACACCCATATGCATCTCCTCAAACTGCGCGTCACATTCACCACAGAATGGGACGTACCCACAGCAGTGAATGATGACCCAAAACCAAGCCAATCCATATGGTGGTCATTGTTACGGACACCAATCTATGATTCCGTATAACCTTATCCAATGTCGCTATGTACTTCCACCGGGCCACAATCACAGTTTCCGCAGTAACCATCATCGTTGGAACGCCTCTGAGGACTCCATCCCCCCACCTGAGGGGGGGGGGGTCAGGGTAATACATTTATGATTCATCCTCAGCGGACTTCTGATATGACATCCACTAAAAAATATGTCAGACACCACCAATGTTAAACCTCACCTAATGACTGCCAAATGGGTTAAAACATACATCAAATTTTACAAAAACTCGAATCTCGGTGGTATTATTCCGACAGAAACGGAAAACCGTACGTCAGATGCACTTTGGGATGATGAACTCACCTTCTGTATAACTTTTCAATATTTGCTCCCTCTCAATTCATACCTACTGGTCAAAGACATCCTATCGTTGATTATTACGGATATCATGAAAAATTCTTTCCAAAAGTATTGAAAAATAGCAATCGATACCCAAGAGGCAAACGATGTGACCCTGGCAAATTTGCAATATAATGGCAGTACACCTGCAGATGCATTTGCAACAAAAGTCACAAAACATTATCGACAGGATGAACAAATAATGATTCATATCAATACACAGTCGATGCAATTAATTATGAGGGTATATCTGGCGAATATAAATTTTTACGCTACACACCGTCATCGACATTAAATATGACAGTCGCTGAACGTTCTAGATATCCATGCCTATTTATGAGGAACAACAGGGATCGAGAAACAGCAAACCTAAGTACAGGAGAAATCCGAGTGATGAGAGAAGGATTCTCGCAGCTATACGAAATACAACCAAACCCAAAGTTATAGCTCGGACTCCTCAAAAAACAAATAATTCGAAATGAAAACAGCCAGGGCTCACAATGTACCACATCTACTAACTCTCCCAGCACGGGACAAACGAATTCCATCAGTAAATCAAACTTACTGAACCGATTCAATGAAACAATAAGCACGACCTTCATTCTTAGGCCAGAAACTTAATGAATCTCAGTAAATTCATACTAATCATTTATGATGAAACTCCATGGACACCTCCTTCTCGATTCAGGAGCATCACGAACCCTTATAAGATACGGCTCATCACAATACACTCAGCATTCATCTAATCATGACATAACACGTGTTGATGCCAAAAAAGAAATAACCAATTAAACGCTATTGGTGACCTTACCTTTCCTTCCAGGACCAACACCAAAACATCAATAAAAGGTATTGCACACTCCTAACATAGCTCTGACTTACTTCAGTTTGAATGAATTGACTGCGTAGATATCACAGATGCTTACCAAAAACGTCTAGACGGTCGACGCAATGTACTGCACCTATCGTAAAAATATGGAGACTTTACTGGTCCATCTAAATTAACTTGCTTCCATCAAATATTTCCGTACCCAACATCAATAATGTCCCTACAGTGAAAGTACACGCAAAATTCCCGATCCTTTCATCATCGAAATGCTTGCGCATGCCAATGCACAGGACAATTCGATACTCACTTAAAAATAACACCACAAGTATGTTAACGAATCAGATGTCGACTGGTTAGTGCTATTGGATATCAATGTCCTGATTGTTTAATCGGCAAAAGCACAACAAAGACATATCAAGGTTCACGACTAAAATACCAAAATTAATACGAACCCTTTCAATACCTACATACTACATATTTGGTCAGTTCCAACCTAACAAAAAAGTGCACCATCCTATTTCATCTCATTTACTGATGAGACAACAAAATTTCCGTTGGGTTTATCCATTACACACCGTCGCGAGGGACTCTATCCTCGATGTTTTTACTACGATACTTAGCTTTTATTAAGAACCAGTTCAGGCCAGTGTCTTGGTTATTACAAATGGACCGTGGTTCGAGTATACTAACAAACTCCCATAAAGTCCTGAAAAAAATGGTATAAATCCAGCCATACAACCCACAGCGATTCCGAGCACATGGATCGCTGACGGCTCAACCGTACCGTATTAGATGACTGCCGTACTCAACTGCAATGTAGTGGTTTACCGAAACCATTTATGGTTCTCTGCAATAGAATTTTACATTGTGAGAAACACTAGCTTCACCTAAAAGCAAAAAAATCTGCAAGACAACATGCGTGCTGGCAGGGACTTGATATCAGTACTTGTTACCTTTCGGTCAACCTGTTTCGTCATGATCACAACCCTAACTCCAAAATACATCCTCGGGGCATCCAGGCTACGCTCTACATCGTCTCGAAACTCTTATGGATATTCATCTATCTCCATCCTTAAAGAAGACAGTAGATACAATAACTATGTTATTCTTCAGGCAAGAATCCGATTAGATCAATTCAATTACGGACGCACTCACTTTCGATGAAGACTTAAAACCGTTTAACTGCACGTCATATCAATCGTTCATTGGTCAAATGAGATCCAACAATCCGATGCTTAATAGAATATGACCAGACTTCCATCTGACACGAAACTACATCTGAGCAACGAGAAATGGCCTTTCAAAAGCTGGAGTTCCAACCGATTACACACCTCGTAATCATATGAAGATTCGAACTGTGTTTCTAAAACCCATATTAGCGCAACCAGAGAAGTTGACCCCAAATCATCTGAATCTAATATTCTTCCATCAAAGAAGGAACTCTAGCACCCCCAATTTCCAATATTCGAGGAGTACAGGTTCGGGTGGTATGCATAAATAATGTTCCTTTTACTTGCGCCCATTACCCATCCTAACACAATGAGTAGTCGCACGCCAGTAAATCTAAGATTTCAGACATCAGACTCGTACAGTGAAATGAGACTAATGCATACAAACGTACCAATATCAGTCGGGGGGTACAACAACAAAATGTTCTTCCGCAGTAAGTGACCAAGAGACTGAGAAAAAGGATCTACCCGTCACCTTCAATCGAGCTTCTCCACCGGAAATAAGTCATCACACATATTGTTCCTATCAAAACGCCAACTATTGTTTCTGAACAGAATACCGAGGAATCTATCATCGTGATCTCCCACCTGATCTACCTCCAGGAATCTCCTACCGAATTCCTGACCCATTTAAAGAACTCCCACGTAAATTCTCATCAAAACTAATTCCAGGTTGGGTGGTATTGGTGACTCAATGCCTATACACTAATCAAAAGTAAGAAAAAGATCATTAGGAAGAAATGAAATGAAATTAAGGGTATCACGAGACAATGGAATACTAAGCTATGCCGTAGTTTAGAACCTCGGATCGAAGAAACGAATTCACGATTGCAGCTGTAAAGCAGTAAAATAAATCAAAACCAATAAGGACAACTTACGATACGATGAGGCAATCAACCTATAATAAAGATATTATCAAGAAAAAGAAAAATATATCGAGGCATACACAAAGAGTCAATTCAACTGTGGAAGATGAAAAACTTGGGACAATGACGGAATATATGACAGAAAAGAATAGACCCTAAAAGAGTAATTAACCTCAATGTTATCTTCAACAAGAAAAGTGCCGGTATCATAAAGCTAGATTTGTTGAAAGAGGTGATATTCAGCATCCGGACACTTACGATCAGGCATGCAATCCAATACCGTAAAATCACTATGCATTATGAAATCCTGTCACTTGCATTAGACAATAACTACTATATACAAAATTAGAATATATCGGCCATATTTGTAGGGCAGACATTCAACGAAGAATTATACATAAGACCTCCAACACATTGAGGAATGAATGATAAGTTGATTACGTTTGACGAAATCACTTATGCGATTGAAACAAGGGAGCCCGGGGAAAAATGGTACGAAACTATCAAAATAATACAGGATAAAAAACAGTGTGGATGAGAAGAAGTGTGGATGGTCATGCGGATTAAGAAGTCAAGTAACATATGTTTATTTGCTTGCGCCTGATTTATTCAGCAAAGACTTAAATGAAAATAAGAAAATCATAACAACACTCAAGAAACAATTACGATACAAAGACAATAATCTGGGGTGAAGTGAAACGAAATTCAGTACGACATACTTGGCCTTAGAAATCAAATATAAAGAGGTAAAACATGAAATTAGGTCTGGAAAACTCATAAACTGAGAAAAATACCCAAATTAAACGTACCTTTGAATCAAAAGGAGAAAAACTTAGCGCTCCAGGTTCAAAAGGTCTTTATATAGACCAGGCTGAACTAGAAATAGATGACGATGAATCCAAAGAGAAGTGTACATGAAAATGCAAAAGTGAGGGTCTAGCTTCATTATGTTGGAATAAATTTCGATTTGACTTACTATTACTACATCAACACACTTGCCCTCGACATATACATTCCCCTCTAGCAAGTTTTAGCCATGACATATGAGTTGATACAAATTATGTGGACACTAGAGAAAAAACTGATATGGCACAAAAACAAACTCCGAGCCAGATATAAAATAGTCGCAAAGTGATGCTTCGTATGGAACCAACCGTATTATAAATAACAAATTGGCAAATCTATTTACTTAATGGAAGGTTATAATTGGAGGGGAAAGTCCACCAAGGCTTCATTAACATGTACTTCAATACGGAAGCAGAAATACACGCGATAAGTGAATTGTCCCATTATTAAATAATCTAAGTTACCTGATACAAGAAACTTAACAAGAACCATTATTAAAGGCTTACTTATGATAGTAGACAACGATCAGTATAATAAGTTACAAATGAAGAGAAATTTAGAAAACAGATTTTTGGCACAAAGGCAATGAGACTTAGAGATGAAGTATCAGGTAATAATTTATACGTATAATACATCGCGACCAAGAAGAACATTGCTGATGTGTGGACAAAACCCTCTTCCGATAAAAACATTTAAAATATTAACTAAAAAATTGGATTTACATTAGATCTATTACATTATGGGTGGTATGTTGGGATAGAAATCAACTATCATCTACTAACTAGTATACATTACTAGTATATTATCATATACGGTGTTAGAAGATGACGCAAATATGAGAAATAGTCATCTAAATTAGTGGAAGCGAAACGCCAAGGATTTGATAATGTAATAGGATCAATGACGATAAATATATTAAAACGGAATGAGGAATAATCGTAATAATTAGTCGTAGAAATATAGATTCCATTTTGCGGATTCCTATTCCTCGAGGAGAACTTCTAGTAATTCGTATACCTAATATTATATCCTTTTCAACAATGGAATCCCAACAATTATCTCAACATTCACCCATTCTC	0	PASS	AF=0.92;CHR2=ref|NC_001143|;END=513961;Kurtosis_quant_start=28.625094;Kurtosis_quant_stop=-1.906482;RE=69;REF_strand=6,0;STD_quant_start=0.000000;STD_quant_stop=305.801502;STRANDS=+-;STRANDS2=43,26,43,26;SUPTYPE=AL,SR;SVLEN=9764;SVMETHOD=Snifflesv1.0.12;SVTYPE=INS;Strandbias_pval=0.0865977;ZMW=62;IMPRECISE	GT:DR:DV	1/1:6:69
ref|NC_001143|	613129	2114	AAGAATCGGACGAGCCTGAAGAGTCTGAGTCCGAGCTTG	N	0	PASS	AF=0.440628;CHR2=ref|NC_001143|;END=613168;Kurtosis_quant_start=-0.763791;Kurtosis_quant_stop=0.176322;RE=449;REF_strand=281,289;STD_quant_start=0.221601;STD_quant_stop=0.467707;STRANDS=+-;STRANDS2=235,214,235,214;SUPTYPE=AL;SVLEN=-39;SVMETHOD=Snifflesv1.0.12;SVTYPE=DEL;Strandbias_pval=0.344373;ZMW=331;PRECISE	GT:DR:DV	0/1:570:449
ref|NC_001143|	647431	2126	CGTCGTCCAGTGAAGTCTGTACGGAGTGCACCGAAACTGAGTCTACCAGTTATGTGACACCATATGTCAGCTCGTCTACTGCTGCCGCAAACTACACTAGCTCATTCTCATCGTCCAGTGAAGTCTGTACAGAGTGCACCGAAACTGAGTCTACTAGCACCTCTACTCCATATGTCACTAGCTCTTCCTGGTCGTCCAGTGAAGTCTGTACAGAGTGCACCGAGACCGAGTCTACCAGTTATGTGACACCATATGTCAGCTCGTCTACTGCTGCCGCAAACTACACTAGCTCATTCTCATCGTCCAGTGAAGTCTGTACAGAGTGCACCGAAACTGAGTCTACTAGCACCTCTACTCCATATGTCACTAGCTCTTCCTCGTCGTCCAGTGAAGTCTGTACAGAGTGCACCGAGACCGAGTCTACCAGTTATGTGACACCATATGTCAGCTCGTCTACTGCTGCCGCAAACTACACTAGCTCTTTCT	N	0	PASS	AF=0.500599;CHR2=ref|NC_001143|;END=647917;Kurtosis_quant_start=0.086209;Kurtosis_quant_stop=1.461893;RE=418;REF_strand=227,190;STD_quant_start=5.670793;STD_quant_stop=4.812762;STRANDS=+-;STRANDS2=223,195,223,195;SUPTYPE=AL,SR;SVLEN=-486;SVMETHOD=Snifflesv1.0.12;SVTYPE=DEL;Strandbias_pval=0.781377;ZMW=309;PRECISE	GT:DR:DV	0/1:417:418
ref|NC_001144|	150541	2169	N	CCAGGTTACCCAAAAAAATCCAAACATATATTAATTATGTCATTGGCTCGCCGTATTTATGCAATTAATATACTAGAAGTATTGTCTATGCTAGATTTAAATAAAATTCTGATTTTTCAAAAGAAAACCTTGAGAAACAAATGACTTCAGCGATACAAAATACGTACTCTGCTAATTGGTGTGGGGCCCTAAAGTAAAACATGGAAAGATACTAATAATAGTGACCACTCTT	0	PASS	AF=0.51637;CHR2=ref|NC_001144|;END=150540;Kurtosis_quant_start=40.729954;Kurtosis_quant_stop=49.016427;RE=552;REF_strand=254,263;STD_quant_start=0.485291;STD_quant_stop=3.857986;STRANDS=+-;STRANDS2=264,288,264,288;SUPTYPE=AL,SR;SVLEN=230;SVMETHOD=Snifflesv1.0.12;SVTYPE=INS;Strandbias_pval=0.713345;ZMW=388;PRECISE	GT:DR:DV	0/1:517:552
ref|NC_001144|	168682	2178	N	GAAGAGAAGGTGGATTTTGAGATAATTGTTGGGATTCATTGTGATTAAGGCTATAATATTAGTAATGTAGATATACTAGAAGTTCTCCTCGAGGATTTGGAATCCATAAAGGGAATCTGCAATTCTACACAATTCTATAAATAGTATTCATCTCATTTTATATGTTCATAGTCATGATCCTATTACATTAGCAAATCCTTGCGTTTAAGCTTCCCGAATTTAGATGACTATTTCTCATCATTTTGCGTCATCTTCTATCTCTAACACCTCTCTGATCATATCTAGTAACGTTTAAATACGGTTATAGAATGATAGTTGATTTTTATTCCAACATACCACCCATAATGGAATAGACTAATGAATCCATTTGTTATGTTCCTAGTTTACATGTTTTTATCGAAGATTTTGTCATCCACATGCAATGTTCTTCTTGGTCTCGTGTAGTATACTATACACTTATTACCCTGATACTCATCTCTAAGTCTCATTGCCTTTTGTGCCAAAAAATCTGTTTCTAATTTCTCTTCATTTGTAGACTTAATTATCCTGATCGTTGAATCTACTAGCAGTAGTAAGACCATTAATATTGGTTTCTTGTTTAAGTCTTGCACAAGGTGACTGAAGGTTATTCAATGCGGATGTTCGACTACTGCGTGTATTTCTGCTTCTGTATTGAAGTGCAATGTTAACGAAGCTTTGTCGACTTTCCTCCAATCACTTTTCCGTGAGTAAGGAATGTTACCATTTGTGAACTTGTAATATTGTTGGTTTACCTCTGAAGCCAATCGCTTATTGCGACTAGTTTATTATCTGGCTTGTAGGTTTGTTTTCTGTGCCATATTATTGTTTATTCTCTAGTGTCCCCATGAATTGTATTAACTTACATAATGTCCTGTCTAAACTTGCCCTAGAGGGAATAGTATATGTTTGAGCACGTGTGTTGTGTAGTATAGTAGTCAAATTACATTTATATCCAACATATGAAGCGAGACCAATCAA	0	PASS	AF=0.444992;CHR2=ref|NC_001144|;END=168681;Kurtosis_quant_start=14.904626;Kurtosis_quant_stop=-1.968336;RE=271;REF_strand=192,146;STD_quant_start=0.463481;STD_quant_stop=316.780728;STRANDS=+-;STRANDS2=183,96,183,96;SUPTYPE=AL,SR;SVLEN=5878;SVMETHOD=Snifflesv1.0.12;SVTYPE=INS;Strandbias_pval=0.0311701;ZMW=231;IMPRECISE	GT:DR:DV	0/1:338:271
ref|NC_001144|	365777	2240	N	TTTGGAATAAAAATCAAACTATCATCTACTAACTAAGTATTTTACGTTACTGTATATTATCATTACGGGTTAGAATATGAACGCAAATGATGAGAAATAGTTCATCTAAATTGTGAGCTGAAAACTGCACGGATTGATATGTAATAGATCAATGAATATTAACATATAAAGTTATATAAATAATATTTATATAATTGTCTAGAATTGGCAGATTCCCTTTTATGGATTCCCTAAACCTCTAGGAGACCTTCTAGTATTCACATACCTATATTATTGCCTTGATTAAAAATGGAATCCCAACAGTTATCTCAATCCACATCTCTTATGTTAGCGGCCTATTCTCGGTTACTTCTTAAGAGTCCCATCAAATTCCAAGATCCGTTAAGCCGTTTCAGCTTCCAATTAACCGGAATTTGATAGAGATTCCACTAAGTTTAATTCCAACCAAGACAACACCTGGGACATCATCTGTTCCAGGAACCAGCCCATCATTCTCTCCTCAACCTGGCTTCATTACCACCTCCACAGAATGGACGTGCAACAGCACTCATGATGAACCCCAAACAAAGCTTATGGCCTCAACTGGGCACATTACCACAACGTCTTATATGGCGTGGTTCACATTATCACACGTCACCTGCGTATTATCACCCGGACCCACACTATCCGTTGCCACAGTCAAATCCCAACCACTTAGTACTTCCTCACCTATCCAATCGATCACAGAATCACACTCTGAAGTACCTCAAGCTGAGACCAAAAGTGAGAAATACGTCTTACCACCACATCACACTTTCACTCATAGAAAACTTTTCTACATGGTGTTATTTTTACATCAGATTTGAAGAACTCTAACTCGGTGATCATTCAAATGACCAGGGTGAAATCAAAGAGACACATGACTATGAAGAACATTCGTATATAACAATACCTTCCAAGCATTGCCCCTTTCATTTATTGCCAACATGGTAAAACAATTTTAGAAATTAATTTTCTGAC	0	UNRESOLVED	AF=0.954733;CHR2=ref|NC_001144|;END=365777;Kurtosis_quant_start=12.748882;Kurtosis_quant_stop=-0.488716;RE=232;REF_strand=6,5;STD_quant_start=0.262613;STD_quant_stop=1.973969;STRANDS=+-;STRANDS2=166,66,166,66;SUPTYPE=AL,SR;SVLEN=999;SVMETHOD=Snifflesv1.0.12;SVTYPE=INS;Strandbias_pval=0.306629;ZMW=195;PRECISE	GT:DR:DV	1/1:11:232
ref|NC_001144|	373999	2242	TGTTGTATCTCAAAATGAGATACGTCAGTATGACAATACGTCATCCTAAACGTTCATAAAACACATATGAAACAACCTTATAACAAAACGAACAACATGAGACAAAACCCGTCCTTCCCTAGCTGAACTACCCAAAAGTATAAATGCCTGAACAATTAGTTTAGATCCGAGATTCCGCGCTTCCACCACTTAGTATGATTCATATTTTATATAATATATAAGATAAGTAACATCCGTGAGTTAATCTGATAAACCGTTTTGACAACTGGTAACTTCCCTAAGACTGTTTATATTAGGATTGTCAAGACACTCCGGTATTACTCGAGCCCGTAATAAAACAAAAAC	N	0	PASS	AF=0.488273;CHR2=ref|NC_001144|;END=374344;Kurtosis_quant_start=140.128772;Kurtosis_quant_stop=56.106338;RE=458;REF_strand=256,224;STD_quant_start=0.336953;STD_quant_stop=0.814712;STRANDS=+-;STRANDS2=245,213,245,213;SUPTYPE=AL,SR,NR;SVLEN=-345;SVMETHOD=Snifflesv1.0.12;SVTYPE=DEL;Strandbias_pval=1;ZMW=343;PRECISE	GT:DR:DV	0/1:480:458
ref|NC_001144|	592827	2286	GATATTTCTACACAATAATATTACGATTATTTCTCCTTCCGTTTTATATTTTTCATTATCTTATTACATTATCAATCCTTCCATTTCAGCTTCCTTTAACTTCGGTTGCATCTTCTCATACCTTATGTCATCATCTAACTACCCGTATATGATAATATACGCGTAGTAAGACTACTAGTTAATGACGATAGTTGATTTTTATTCCAACAATTAAGTTAGCAAATGTGGGAAAGCATAAATTATTTGGGAAATGCATATATCTCCGCGATTTCCCTAGCTTAGGAGCTCTTTGGGATCGATATCATTTTTGTTGGAATA	N	0	PASS	AF=0.471698;CHR2=ref|NC_001144|;END=593145;Kurtosis_quant_start=5.037021;Kurtosis_quant_stop=8.290779;RE=125;REF_strand=81,59;STD_quant_start=0.000000;STD_quant_stop=0.219971;STRANDS=+-;STRANDS2=77,48,77,48;SUPTYPE=AL;SVLEN=-318;SVMETHOD=Snifflesv1.0.12;SVTYPE=DEL;Strandbias_pval=0.61606;ZMW=107;PRECISE	GT:DR:DV	0/1:140:125
ref|NC_001144|	592827	2288	N	TGTTGGAAATAGCAAAACTAATATCCCACTACCCTAATAGTATTTCACCGATACTCGATACCCATCATAGATTCGGTTCTCCCGTCTAGAACCTCTCCCCACCGCCAACATGACTGAGAAAGAGTCATTAAATTTCTTTTAGTGGAAGAGCGATTTAACACATGCTTTTTTTTACACTACGGATTCGATAAGTAATAGGGCCATCACATGATATAGTCCAACATAGAACCCGTACCACCCTCGATTGTGTTTATATTAATTTTATTGTGCCATCGATTGTGTTTGAGAACTGAGATTACCCCTTTATGCGTATTTCTACATGTAAAACACACCTTGAGTTGAGTCCAGCCTGAGTACAATTGTACTAGTATGTCCTCCCACCCTATACCCCCTCTACTTATTGTTATTGCACTCATTACGTAAAATATGGGAATACCAATCTCACAATGTATCTCACATACAATCACTCACCACCTTTCTTAATTTGGTTCCTTTTGGTAGTCGCATGTCGCTTCGCCCGTTATCTCTAACGCAACGGACCCCCCCTTCCCTTTACCCGTCCAACCATCAAATCCAAGATCCGTTAGTCCCGTTTTCACTTGCTCTACAAATTTACCAGCGAATTGATAGACCGATTCCTTCCCTAAGGTTAATTCCTCAAACAGAGTTCCCCTACAACACCAGGTTGGAATCAGTTTCTGTTCCACCAGTTAGAACCATATCATGTCTCGCCTCCAACCTGCTTCCCTAGCTACCCACCTTCACACAGCAAATGGACTACAAAACCAGAACGGCATTTGATGCGACCCAAACACAATTATGATATTGGCCTTCCCTACTGGGCAGATTACCATACGCGGAACCTTATCATGCTCCCTGAGCACCATATTCAAACTATCACCCCTTAAAGTCAACACCTTGCGATATTATAAACTCCGGAACCTACACTATCCAGTACTGATCACAGTATATCCCACCCATTCCTGAGTAATTCTCACC	0	UNRESOLVED	AF=0.496403;CHR2=ref|NC_001144|;END=592827;Kurtosis_quant_start=2.751656;Kurtosis_quant_stop=27.652236;RE=138;REF_strand=81,59;STD_quant_start=0.000000;STD_quant_stop=0.000000;STRANDS=+-;STRANDS2=92,46,92,46;SUPTYPE=AL,SR;SVLEN=999;SVMETHOD=Snifflesv1.0.12;SVTYPE=INS;Strandbias_pval=0.139208;ZMW=120;PRECISE	GT:DR:DV	0/1:140:138
ref|NC_001144|	599055	2291	N	ACCCAATTTTCAATTTGGAAATTCATATTCTCCGCGATTTCCTAGCTTAGATGAGCTCTTTGGGATCGATA	0	PASS	AF=0.474674;CHR2=ref|NC_001144|;END=599055;Kurtosis_quant_start=4.965580;Kurtosis_quant_stop=12.862000;RE=328;REF_strand=212,151;STD_quant_start=0.000000;STD_quant_stop=1.773793;STRANDS=+-;STRANDS2=202,126,202,126;SUPTYPE=AL;SVLEN=69;SVMETHOD=Snifflesv1.0.12;SVTYPE=INS;Strandbias_pval=0.437044;ZMW=266;PRECISE	GT:DR:DV	0/1:363:328
ref|NC_001144|	650824	2302	N	<DEL>	0	PASS	AF=1;CHR2=ref|NC_001144|;END=656744;Kurtosis_quant_start=65.881444;Kurtosis_quant_stop=86.827271;RE=534;REF_strand=0,0;STD_quant_start=1.157940;STD_quant_stop=1.379356;STRANDS=+-;STRANDS2=266,268,266,268;SUPTYPE=SR;SVLEN=-5920;SVMETHOD=Snifflesv1.0.12;SVTYPE=DEL;Strandbias_pval=1;ZMW=381;PRECISE	GT:DR:DV	1/1:0:534
ref|NC_001144|	818475	2341	N	TTTTGGTTGGAATAAACACAAACTATCATCTACTACCTAGTAATTTACGTTCTAATTATATTATCCTATACGGTGTTAGAAGATGACGCAAAGGAGAGGAAATAGTCATCTAAATTAGTGGAAGCTGAAACGCAAGGATTGATTAATGTAATAGGATCAATGAATATTAACAAATAACGATATCATATTATAGAATTGTGGTAGGAATTGGGCGGATTCCCTTTATGGATTCTAAATTTCCTTGAGGAGAACTTCATAGTATAATCTACAGACCTAATATATAGCCTTAATCATCAATGGAATCCACCATTACATCAAAATCCACAGACTCATCATTTTATACCTTTACCTACATCATTGTTGAATAAAAATCAAACTATCATCTACTAACTAGTATTTACGTTACTAGTATATTATCAATATACTGTGTTAGAATTGACGCAAATGATGAGAAATTCATCTAATTAGTGGAAGCTGAAACGCCACGGCTTGATAAATGTAATAGGATCACTGAATATTTTTGAGAAATGGGTGAATTTGAGATAATTGTTGGGATTCCATTATTGATAAGGGCTATAATATTGGTATACAGAATATACTGGAAGTTCTCCTCGATGATATAGGAACCTCAATGGATCTTATTTCCTACATACTAATATTACGATTATTCCTCATTCCGTTTATATGTTTTAGATTCATGATCCATTACCAAATTATCAATCCTTGCGTTTCAGCTTCCACTAATTTAATATGGAATGATTACTATTTCTCATCATTTGCCGTCCATCTTCAACCCGTATATGAATAATATACTAGTAATGTAAATACTATTAGTAGATGATAGTTGATTTCTATTCCACATACCACCCATAATGTAATAGATCTAATGAATCCATTGGTAGTTAATAGTTTAAATGTTTTTATCGAATAGGTTTTTTCATCACATCAGGTCATGTTCCTTCTTGGTCTCGAATGTGCATACGTCTAATTATGACCGAT	0	UNRESOLVED	AF=0.944444;CHR2=ref|NC_001144|;END=818475;Kurtosis_quant_start=1.308965;Kurtosis_quant_stop=0.083897;RE=85;REF_strand=2,3;STD_quant_start=0.000000;STD_quant_stop=0.000000;STRANDS=+-;STRANDS2=68,19,68,19;SUPTYPE=AL,SR;SVLEN=999;SVMETHOD=Snifflesv1.0.12;SVTYPE=INS;Strandbias_pval=0.0865745;ZMW=74;PRECISE	GT:DR:DV	1/1:5:85
ref|NC_001144|	823442	2343	GGAGAGAGAGAGAGAGAGAGAGAGAGAGAGAGAGAGAGAGAGAGAGAGAG	N	0	PASS	AF=0.465909;CHR2=ref|NC_001144|;END=823492;Kurtosis_quant_start=0.900071;Kurtosis_quant_stop=27.174848;RE=410;REF_strand=236,234;STD_quant_start=0.000000;STD_quant_stop=1.740479;STRANDS=+-;STRANDS2=218,192,218,192;SUPTYPE=AL,SR;SVLEN=-50;SVMETHOD=Snifflesv1.0.12;SVTYPE=DEL;Strandbias_pval=0.41719;ZMW=309;PRECISE	GT:DR:DV	0/1:470:410
ref|NC_001144|	941192	2371	N	<DEL>	0	PASS	AF=0.981855;CHR2=ref|NC_001144|;END=947151;Kurtosis_quant_start=72.257335;Kurtosis_quant_stop=40.483878;RE=487;REF_strand=7,2;STD_quant_start=0.898100;STD_quant_stop=1.447291;STRANDS=+-;STRANDS2=239,248,239,248;SUPTYPE=SR;SVLEN=-5959;SVMETHOD=Snifflesv1.0.12;SVTYPE=DEL;Strandbias_pval=0.103791;ZMW=350;PRECISE	GT:DR:DV	1/1:9:487
ref|NC_001144|	976258	2384	N	ACATTTGTTTGGTAGTATTAGTGTTACTATTATATTTCATATCGTGTAAAAAGATGACATAAAGATTGGAAAACGGTAATCAAATGTATAACCGATAGATGCAGGCTTCGTTATGACCATTCGAATAGTAGGTACTGGTTC	0	PASS	AF=0.487356;CHR2=ref|NC_001144|;END=976257;Kurtosis_quant_start=68.897861;Kurtosis_quant_stop=55.672285;RE=212;REF_strand=118,105;STD_quant_start=0.376177;STD_quant_stop=2.246591;STRANDS=+-;STRANDS2=111,101,111,101;SUPTYPE=AL,SR;SVLEN=144;SVMETHOD=Snifflesv1.0.12;SVTYPE=INS;Strandbias_pval=0.923708;ZMW=169;PRECISE	GT:DR:DV	0/1:223:212
ref|NC_001144|	976590	2385	N	<DEL>	0	STRANDBIAS	AF=0.97235;CHR2=ref|NC_001144|;END=981369;Kurtosis_quant_start=-1.779046;Kurtosis_quant_stop=-1.913758;RE=422;REF_strand=1,11;STD_quant_start=46.186465;STD_quant_stop=10.000948;STRANDS=+-;STRANDS2=209,213,209,213;SUPTYPE=SR;SVLEN=-4779;SVMETHOD=Snifflesv1.0.12;SVTYPE=DEL;Strandbias_pval=0.00598352;ZMW=306;IMPRECISE	GT:DR:DV	1/1:12:422
ref|NC_001144|	1067098	2404	N	TTTTTAATCGCGAGTATGTCCGCGGCTTTTAATTTCATGCAAGGATCAGGCGGATAACC	0	PASS	AF=0.51773;CHR2=ref|NC_001144|;END=1067097;Kurtosis_quant_start=-0.662302;Kurtosis_quant_stop=5.095830;RE=73;REF_strand=30,38;STD_quant_start=1.013794;STD_quant_stop=1.833333;STRANDS=+-;STRANDS2=45,28,45,28;SUPTYPE=AL;SVLEN=60;SVMETHOD=Snifflesv1.0.12;SVTYPE=INS;Strandbias_pval=0.0436179;ZMW=65;PRECISE	GT:DR:DV	0/1:68:73
ref|NC_001145|	5715	2406	ATCATCTCTCTACTTACCACTAACCACCGTCCA	N	0	PASS	AF=0.481481;CHR2=ref|NC_001145|;END=5747;Kurtosis_quant_start=-1.820614;Kurtosis_quant_stop=-1.813289;RE=52;REF_strand=32,24;STD_quant_start=3.838068;STD_quant_stop=3.985551;STRANDS=+-;STRANDS2=29,23,29,23;SUPTYPE=AL;SVLEN=-32;SVMETHOD=Snifflesv1.0.12;SVTYPE=DEL;Strandbias_pval=1;ZMW=49;PRECISE	GT:DR:DV	0/1:56:52
ref|NC_001145|	202222	2448	N	CCAACAATAATCCAACATTCCACCCATTTCTCACTAGTATAGTACCTGAGAAATGGGTGAAATTTTGAGTAATGGTTGGGATTCCATTGTTGATAAAGGTATAATATCAGCTATACAGAATAATAGCCTTTATAAAAATGGAT	0	PASS	AF=0.467593;CHR2=ref|NC_001145|;END=202221;Kurtosis_quant_start=110.342813;Kurtosis_quant_stop=49.760451;RE=303;REF_strand=193,152;STD_quant_start=4.841870;STD_quant_stop=4.321516;STRANDS=+-;STRANDS2=170,133,170,133;SUPTYPE=AL,SR;SVLEN=145;SVMETHOD=Snifflesv1.0.12;SVTYPE=INS;Strandbias_pval=1;ZMW=239;PRECISE	GT:DR:DV	0/1:345:303
ref|NC_001145|	357006	2501	N	<DEL>	0	PASS	AF=0.994186;CHR2=ref|NC_001145|;END=362918;Kurtosis_quant_start=70.366136;Kurtosis_quant_stop=55.660015;RE=513;REF_strand=2,1;STD_quant_start=1.155828;STD_quant_stop=1.390537;STRANDS=+-;STRANDS2=275,238,275,238;SUPTYPE=SR;SVLEN=-5912;SVMETHOD=Snifflesv1.0.12;SVTYPE=DEL;Strandbias_pval=1;ZMW=369;PRECISE	GT:DR:DV	1/1:3:513
ref|NC_001145|	372700	2507	N	<DEL>	0	PASS	AF=0.996241;CHR2=ref|NC_001145|;END=378622;Kurtosis_quant_start=128.078347;Kurtosis_quant_stop=25.700170;RE=530;REF_strand=0,2;STD_quant_start=1.681195;STD_quant_stop=2.053069;STRANDS=+-;STRANDS2=259,271,259,271;SUPTYPE=SR;SVLEN=-5922;SVMETHOD=Snifflesv1.0.12;SVTYPE=DEL;Strandbias_pval=0.499405;ZMW=398;PRECISE	GT:DR:DV	1/1:2:530
ref|NC_001145|	420984	2518	N	ACGTCAATGCAATTTTTGAACTTTACGAAAATCCCATTCTTTACGTTCAGGTATCTTCCTACTTATCAAGTATCTGTGCCCTCAAAATTAAAGCTTTCCCTGTGATTGAAAAAATTGACATTCCTGATTTTTACAATATTATTGTTGCAGTGTTAAAAAATCTATAATCGACATAAGAATTAGTGAATAATTGATAATTGGTGGGATTTTAC	0	PASS	AF=0.492218;CHR2=ref|NC_001145|;END=420983;Kurtosis_quant_start=59.027780;Kurtosis_quant_stop=38.086028;RE=506;REF_strand=264,258;STD_quant_start=0.647281;STD_quant_stop=2.986796;STRANDS=+-;STRANDS2=258,248,258,248;SUPTYPE=AL,SR;SVLEN=219;SVMETHOD=Snifflesv1.0.12;SVTYPE=INS;Strandbias_pval=0.900848;ZMW=356;PRECISE	GT:DR:DV	0/1:522:506
ref|NC_001145|	588570	2574	CTGCTGTTGATGTTGTTGCTGTTGCTGTTGCTGTTGCTGCTGTTG	N	0	PASS	AF=0.422049;CHR2=ref|NC_001145|;END=588610;Kurtosis_quant_start=0.983635;Kurtosis_quant_stop=0.715300;RE=379;REF_strand=257,262;STD_quant_start=2.915930;STD_quant_stop=3.071459;STRANDS=+-;STRANDS2=173,206,173,206;SUPTYPE=AL;SVLEN=-40;SVMETHOD=Snifflesv1.0.12;SVTYPE=DEL;Strandbias_pval=0.279228;ZMW=283;PRECISE	GT:DR:DV	0/1:519:379
ref|NC_001145|	808486	2645	N	TTGGAATAACAATCAACTATCATCTACTAACGAGTATTTACGTTACTATATATTATCATATACGGTGTTAGAAGATGACGCAAATGATGAGAAATAGTCATCTAAATTAGTGGAAGCTGACACGCAATGATTATAATGTAATAGTATAATGAAACATATAAAACGGAATGAGGAATAATCGTTAATATTAGTAATGTAGAAATACAGATTCCCTTTTATGGATTCCTAAATCCTTGAGAGAACTTCTAGTATATCTACAACTAATATTATAGCCTTAATCATCATGGATCCCAACAATACATCAAAATCCACAATCGCCTACAATATTG	0	PASS	AF=0.48635;CHR2=ref|NC_001145|;END=808486;Kurtosis_quant_start=31.430740;Kurtosis_quant_stop=14.715457;RE=481;REF_strand=241,267;STD_quant_start=0.813941;STD_quant_stop=4.322422;STRANDS=+-;STRANDS2=232,249,232,249;SUPTYPE=AL,SR;SVLEN=327;SVMETHOD=Snifflesv1.0.12;SVTYPE=INS;Strandbias_pval=0.848508;ZMW=364;PRECISE	GT:DR:DV	0/1:508:481
ref|NC_001145|	908135	2672	N	<DUP>	0	PASS	AF=0.429236;CHR2=ref|NC_001145|;END=908706;Kurtosis_quant_start=-1.849477;Kurtosis_quant_stop=-2.108856;RE=461;REF_strand=333,280;STD_quant_start=5.175192;STD_quant_stop=74.396412;STRANDS=-+;STRANDS2=283,235,283,235;SUPTYPE=SR;SVLEN=571;SVMETHOD=Snifflesv1.0.12;SVTYPE=DUP;Strandbias_pval=0.952229;ZMW=364;IMPRECISE	GT:DR:DV	0/1:613:461
ref|NC_001146|	26707	2681	CCGAGGAAAGCGTAGTGGCTGGCTACAGTACTACAGTGGGTGCCGCCCAATATGCACAACATACAAGTTTAGTCCCGGTATCTACCATTAAGGGTTCCAAA	N	0	PASS	AF=0.478756;CHR2=ref|NC_001146|;END=26820;Kurtosis_quant_start=-0.188626;Kurtosis_quant_stop=0.139413;RE=462;REF_strand=258,245;STD_quant_start=7.025618;STD_quant_stop=7.160800;STRANDS=+-;STRANDS2=240,222,240,222;SUPTYPE=AL,SR;SVLEN=-113;SVMETHOD=Snifflesv1.0.12;SVTYPE=DEL;Strandbias_pval=0.846865;ZMW=343;PRECISE	GT:DR:DV	0/1:503:462
ref|NC_001146|	96610	2697	N	AAAGATCATTAGTTGATCATATATGGTAGTTACATATATTAGGAATATGGTCCGTCCCAATAATGTATAGTAACTAAACCGGATCTGTTAATAAAAAATCTGTTGAAATAAAAATCAACTATCATCTACTAACAGTATTTACCTTACTATAATTATCATATACGGTGTTAGAAGATGACGCAAATGATGAGAATAGTCATCTAAATTAGGGGAAGCTGAACCTCAAGATGATAATGTAATTAGGATCAATGAATATTAACATATAAAACGATGATAATATATTTATAGAATGTGTAGAATTGCAGATTCCCTTTTATGGATTCCTATCCCTCGAGAGAACTCTAGTATATCTACATACCTAATATTATAGCCTTAATCACAATGAATCCCAAAACTTACATCAAAATCCACATTCTCTACATGGTAGCGGCTATCTGCGTTACTCTAAGAATTCCCATCAAATCAGATCCGTTAGCCGTTTCAGCTCCAATTTACGGAATTTGATAGCGATTCCACTAAGGTTAATTCCAACAAGAGACAACACCTGGGACAATCAGCTGTTCCAGAAGATCCCATCATCATGTCTTCTCCTCAAACCTGCTTCAGTACCACCTCCCACCGAATGGACAGTACCAACAGCACGCATGATGAACCAAACAAGCTATGGCTTCCTAACTGGCAATTACCAACAAACCCTCTATATGACGTGTCACATTATCAACGTCACCTGCGTATTGTCAAACCGGACCCACGACTATCCGCTGCCCAGTATATCCACCCGCTGAGTACTGCCTCCTCACCCTATCAATCGAATTCACAGGATCCAACACTCTGAGTAACTCAAGCTAAATGACAAGTTAGAAATAATGTCTTACACCCACCACTTTAACATCAGAAAAACTTTTCTACTGGGTTTAAATTTTACATCAGATTTTTGAATAACTCTAATCTCGGTGAACATTATCCAAATGACCAGGTGAAATCAAAGACAAATGACTT	0	UNRESOLVED	AF=0.96988;CHR2=ref|NC_001146|;END=96610;Kurtosis_quant_start=28.921385;Kurtosis_quant_stop=16.931481;RE=161;REF_strand=3,2;STD_quant_start=0.000000;STD_quant_stop=0.000000;STRANDS=+-;STRANDS2=101,64,101,64;SUPTYPE=AL,SR;SVLEN=999;SVMETHOD=Snifflesv1.0.12;SVTYPE=INS;Strandbias_pval=1;ZMW=136;PRECISE	GT:DR:DV	1/1:5:161
ref|NC_001146|	136828	2706	N	<DEL>	0	PASS	AF=1;CHR2=ref|NC_001146|;END=139503;Kurtosis_quant_start=84.045374;Kurtosis_quant_stop=15.690492;RE=187;REF_strand=0,0;STD_quant_start=0.604642;STD_quant_stop=0.538816;STRANDS=+-;STRANDS2=90,97,90,97;SUPTYPE=SR;SVLEN=-2675;SVMETHOD=Snifflesv1.0.12;SVTYPE=DEL;Strandbias_pval=1;ZMW=154;PRECISE	GT:DR:DV	1/1:0:187
ref|NC_001146|	136827	2708	N	AATATCCCCGGGCGGCAAGGATTCGATGAAGATCCGCCAGATCCGGCTTTCAGTCAATCAGGGACTTGAAGCTCATGGTCTTTTACATACTCTCCATCACAGGGTTTCCGCCGCCTATCCGGGCCTACCGAACCAAAGATCAACGCTTAAACGTAGGCCTGATAACGCAGCGCCCTCAGGCGTCAGATCACGTCCATCAACATCTTCTCGATCGTCAGTACCAGAACAATAGAGCTGGGGCGCCAAGCGCTTTTTCAGGTTTCCTCAATTGTTTCCCAGACACGTTTCGCTGGCTGACCATGTGCATCGCCACGCTCTGTTGCTCAGCCTGCCAGCGCAGAATTTTCGGCCTGTTCGGCGCCTGCAGCAGGGCCGATAACCTCTTCCCACACCATCGAAACGTTCACTTGGCGCGTGCCATCATGAAGTGAGTCGATTCGCGCGCCTGAATCACGGCCCTGAATTACGGGTCAGCAGTTTATCGACAGCTCTTTCTTGCTCTGTGCCATCTCACGTCCGCGCTGAATCCACAAGCTTTATAGCGGTAGATAACTTCGCTTCACTCAGGCCGTTAAGCTTCAAGCGTCGCGCCGTAGAGACCAAATCCGCAGATAGGCGTCGGCCAGCACCCCGCGCGGGCGCGACTTCGACAAACCATTTAACAGCACGATTTAAAAGAGACGCCTTTCGGGTCGGAGTAATCGTTTGAGGAGGTGCGGATATGATGTAGCGATAACGTTTAACCGTCCCGCGCGGCCGGGCCGTCCCAGGACTTCGTCACCGTTGTTGCCACTATAAAACGGCATCCGCCGAAGTCCAAGACTGCGCAGGGTTCAATAGCGGTGTGAACGTCGCCCTGTGCGCGCTTTGAGTATCTCTTCTTCCAGGCACGTTTTCGCCGATATACCGAGATCGATCACGCCATCATTACCAGACCCGGAATGTCATCATCACGCACGCGCAGATATCAATCGGCATTTTTTCCCGCCATCTCAATCA	0	UNRESOLVED	AF=1;CHR2=ref|NC_001146|;END=136827;Kurtosis_quant_start=20.869000;Kurtosis_quant_stop=36.268307;RE=86;REF_strand=0,0;STD_quant_start=0.000000;STD_quant_stop=0.000000;STRANDS=+-;STRANDS2=41,45,41,45;SUPTYPE=AL,SR;SVLEN=999;SVMETHOD=Snifflesv1.0.12;SVTYPE=INS;Strandbias_pval=1;ZMW=71;PRECISE	GT:DR:DV	1/1:0:86
ref|NC_001146|	171334	2718	N	AAAGGGTAAGGAGATGGGGAGAGGGGATAGCCGCCGCACTTGCTCTTTCTCGTATCTCTTTTCCTCGCATTGTCACTTGCCTCTGCTCCTCCGCTTTGGGCCGGGGGGGGGGGGCTG	0	PASS	AF=1;CHR2=ref|NC_001146|;END=171842;Kurtosis_quant_start=-1.979257;Kurtosis_quant_stop=-2.131807;RE=43;REF_strand=0,0;STD_quant_start=197.684694;STD_quant_stop=283.806608;STRANDS=+-;STRANDS2=16,27,16,27;SUPTYPE=AL,SR;SVLEN=55;SVMETHOD=Snifflesv1.0.12;SVTYPE=INS;Strandbias_pval=1;ZMW=41;IMPRECISE	GT:DR:DV	1/1:0:43
ref|NC_001146|	179679	2720	N	AACAATACAACAACACAAACACAACAGGAAAACCAACAAC	0	PASS	AF=1;CHR2=ref|NC_001146|;END=179688;Kurtosis_quant_start=1.762590;Kurtosis_quant_stop=-0.365370;RE=33;REF_strand=0,0;STD_quant_start=1.030776;STD_quant_stop=5.471517;STRANDS=+-;STRANDS2=30,3,30,3;SUPTYPE=AL,SR;SVLEN=33;SVMETHOD=Snifflesv1.0.12;SVTYPE=INS;Strandbias_pval=1;ZMW=33;PRECISE	GT:DR:DV	1/1:0:33
ref|NC_001146|	290022	2755	CGAAGACATCGGTGAAGACATCGGTGAAGACATCGG	N	0	PASS	AF=1;CHR2=ref|NC_001146|;END=290058;Kurtosis_quant_start=-1.943825;Kurtosis_quant_stop=-1.873103;RE=421;REF_strand=0,0;STD_quant_start=4.848662;STD_quant_stop=5.045035;STRANDS=+-;STRANDS2=226,195,226,195;SUPTYPE=AL;SVLEN=-36;SVMETHOD=Snifflesv1.0.12;SVTYPE=DEL;Strandbias_pval=1;ZMW=314;PRECISE	GT:DR:DV	1/1:0:421
ref|NC_001146|	312629	2760	N	TGGAATGTAAATAAAAAAAAAAACTTTATAATTTTTGTCCTCTTTTTTTTTTTTTTTTTTTTTTTTTTTTCTTTTTCAACCCCCTTTTTTTCTTTTTTTTTTTTTTTTTTTTTTTCTATTGGGGGGGGTTTTGGTGTTGGGTTGTGGGGGGGGTTTGAAAAATTCTTTTTTTTTTTTTTTTTTTTTTCTTTTTTTTTTTTTCTTCCTTTTTTTTTTTTTT	0	PASS	AF=1;CHR2=ref|NC_001146|;END=312701;Kurtosis_quant_start=-1.862612;Kurtosis_quant_stop=-1.557037;RE=33;REF_strand=0,0;STD_quant_start=104.199328;STD_quant_stop=103.152799;STRANDS=+-;STRANDS2=19,14,19,14;SUPTYPE=AL,SR;SVLEN=143;SVMETHOD=Snifflesv1.0.12;SVTYPE=INS;Strandbias_pval=1;ZMW=33;IMPRECISE	GT:DR:DV	1/1:0:33
ref|NC_001146|	346731	2767	N	CGAGAGAAACCGAAGGGGGGGAGGGGAGGGGGAAAGGAGGGGGGGGGGCGCCTGACGATAATCTAAAGTTTAAGATGCGGATGCAGGGCTTATCGTACCCTTCCTAGCCAAATGACAGCTTGGACGCGGAGTGTGTGGAGCTACTCTTGTCTCCGTTTCGGGTTTGGGGGTGTAGTATTGCTTGTGATATCATCCCTGATTCGACTGGGGTCGCTTAGTCGGATGGTTTGAAGGTACCCGCGTGTCTACCATCGCCAGGGGAGACCGGCCGTTTTCGGCGGCCTCTGTAACCTGCACGAATCAGAGTATGACTATGTTCTGTTTTGGTGGTTCTAGCGATGGAGCTACAGATTACTCCCAGTGTGTGAGGCACAAGTCACGTGTAGGATAACGGGATAGAGGTTACGCCCTGGGAGAGCGTGTTAGACTCATGGAACCCAACGCGTTGTTCCCTCCCGTCCACTAAATCAGGG	0	PASS	AF=1;CHR2=ref|NC_001146|;END=347267;Kurtosis_quant_start=-1.474495;Kurtosis_quant_stop=-0.742122;RE=33;REF_strand=0,0;STD_quant_start=70.133801;STD_quant_stop=204.571809;STRANDS=+-;STRANDS2=17,16,17,16;SUPTYPE=AL,SR;SVLEN=147;SVMETHOD=Snifflesv1.0.12;SVTYPE=INS;Strandbias_pval=1;ZMW=33;IMPRECISE	GT:DR:DV	1/1:0:33
ref|NC_001146|	393809	2783	N	CCCACCAGCCATCGAGGGAGTCTTTCCCCCCAGAACCAGGGAGCAGGGAAGGCACGG	0	PASS	AF=1;CHR2=ref|NC_001146|;END=393825;Kurtosis_quant_start=-1.230879;Kurtosis_quant_stop=-1.531892;RE=32;REF_strand=0,0;STD_quant_start=3.259601;STD_quant_stop=25.122201;STRANDS=+-;STRANDS2=21,11,21,11;SUPTYPE=AL;SVLEN=32;SVMETHOD=Snifflesv1.0.12;SVTYPE=INS;Strandbias_pval=1;ZMW=32;IMPRECISE	GT:DR:DV	1/1:0:32
ref|NC_001146|	415048	2786	N	TTTTTTTCTTTTTTTTTTTTTTTTTTTTTTTTCCTTTTTTTTTTTTTTTTTTTTTTTTTTTTTTTTTTTTTTTTTTTTTTTTTTGTTT	0	PASS	AF=1;CHR2=ref|NC_001146|;END=415060;Kurtosis_quant_start=11.072545;Kurtosis_quant_stop=1.326316;RE=64;REF_strand=0,0;STD_quant_start=2.549510;STD_quant_stop=9.120718;STRANDS=+-;STRANDS2=60,4,60,4;SUPTYPE=AL;SVLEN=46;SVMETHOD=Snifflesv1.0.12;SVTYPE=INS;Strandbias_pval=1;ZMW=64;PRECISE	GT:DR:DV	1/1:0:64
ref|NC_001146|	415055	2787	N	TTTTTTTTTTTTTTTTTTTCTTTTTTTTTTTTTTTTTTGTTTTTTTTTTTTTTTTTTTTTTATTTTTTGTTTTTTTTTTTTTTTTTTTTTTTTTTTTTTTTTTTTTTTTTTTTTTTTTTTTTTTTTTTTTTTTTTTTCTTTTTTTTTTTTGTTTTTTTTTTTTTTTTTTTTTTTGTTTTTTTTTTTATTT	0	PASS	AF=1;CHR2=ref|NC_001146|;END=415054;Kurtosis_quant_start=-0.450322;Kurtosis_quant_stop=1.222512;RE=31;REF_strand=0,0;STD_quant_start=2.542964;STD_quant_stop=43.526237;STRANDS=+-;STRANDS2=28,3,28,3;SUPTYPE=AL,SR;SVLEN=217;SVMETHOD=Snifflesv1.0.12;SVTYPE=INS;Strandbias_pval=1;ZMW=31;IMPRECISE	GT:DR:DV	1/1:0:31
ref|NC_001146|	415458	2788	N	CGGAAGTTGCTTGTCAACTCATCAGGACAACAATCCAACAGCAGAGCATGATCATCAACATCACAAAAACAAGTCACATTTTTCAACAAATTTTTCTCCAAACATCACACACACACAACACAATCATCTCACATTTCACCCTCAGGCCCACATCAGATAAGTCAAGACATTTCACATCATCACAATCATCACATCTCAACAACAGAGATCAACACACAGGCAAATCAGGTTCCCCCCCGTCACCAATTTTCACATCAATCATCACAACAACAAAAAATCACATCCCAACTACACGCAATCCAATCATGTTCACCAACAAACACAACATCCATCACATCATCAACACAACAACAACCAAACACAAAACACCTCAGTCATCAAATCATCACTCAACCCAAACAACACATCTACATCACACACAGATCAATCACACAGCTTCATTCAAATTTCATCATTCCCACACACATTCACATCACATCATCACAAACTCAAAATGCACAGTCAAAAGCAAATCAGAACACACTTCAACATTCAAATCAATCACAGAACAAAGAATTTCAATCACAAGATTTTCAGCAAAAACACACATAATCAGAAATCAACTTCAGAAGGTTCAAGCCCTCACCCGCACCTGGACCGACCACCCCCTTAGATGAGGAGGGGTGAGGAAGAGCTGGGGCCCCGCTACTCCTTTTCACTGGTGTAGGAAGAAAGGGTTCCACCACCTCCTTCATCATC	0	PASS	AF=1;CHR2=ref|NC_001146|;END=416053;Kurtosis_quant_start=-1.871599;Kurtosis_quant_stop=-1.948741;RE=77;REF_strand=0,0;STD_quant_start=288.334327;STD_quant_stop=253.943373;STRANDS=+-;STRANDS2=49,28,49,28;SUPTYPE=AL,SR;SVLEN=45;SVMETHOD=Snifflesv1.0.12;SVTYPE=INS;Strandbias_pval=1;ZMW=70;IMPRECISE	GT:DR:DV	1/1:0:77
ref|NC_001146|	490265	2812	N	AAAAAAAAACAAAAAAAAAAAAAAAAAAAAAAAA	0	PASS	AF=1;CHR2=ref|NC_001146|;END=490325;Kurtosis_quant_start=0.659637;Kurtosis_quant_stop=0.790671;RE=35;REF_strand=0,0;STD_quant_start=46.477066;STD_quant_stop=42.082552;STRANDS=+-;STRANDS2=19,16,19,16;SUPTYPE=AL,SR;SVLEN=37;SVMETHOD=Snifflesv1.0.12;SVTYPE=INS;Strandbias_pval=1;ZMW=34;IMPRECISE	GT:DR:DV	1/1:0:35
ref|NC_001146|	501151	2817	N	GATTGCAATTAGTTCCAATGAACCACACAAGTGACGCACAAGCCCGTTTTAGGGATTGAAACGAGCCCTAGGGATAGCTGAGGGGCGTCGAAGAAGAACAGAGCGCAACGCGTCAAAGAACGCGAGAGATATCGTGGAAGAAAGCGGGAAAAA	0	PASS	AF=1;CHR2=ref|NC_001146|;END=501167;Kurtosis_quant_start=-0.526201;Kurtosis_quant_stop=-0.718719;RE=36;REF_strand=0,0;STD_quant_start=101.038497;STD_quant_stop=66.448811;STRANDS=+-;STRANDS2=13,23,13,23;SUPTYPE=AL,SR;SVLEN=184;SVMETHOD=Snifflesv1.0.12;SVTYPE=INS;Strandbias_pval=1;ZMW=36;IMPRECISE	GT:DR:DV	1/1:0:36
ref|NC_001146|	546738	2827	TGTTGTATCTCAAAATGAGATATGTCAGTATGACAATACGTCACCCTGAACGTTCATAAAACACATATGAAACAACCTTATAACAAAACGAACAACATGAGACAAAACCCGACCTTCCCTAGCTGAACTACCCAAAGTATAAATGCCTGAACAATTAGTTTAGATCCGAGATTCCGCGCTTCCACCACTTAGTATGATTCATATTTTATATAATATATAAGATAAGTAACATTCCGTGAATTAATCTGATAAACCGTTTTGACAACTGGTTACTTCCCTAAGACTGTTTATATTAGGATTGTCAAGACACTCCGGTATTACTCGAGCCCGTAATACAACAACCAC	N	0	PASS	AF=1;CHR2=ref|NC_001146|;END=547083;Kurtosis_quant_start=7.183379;Kurtosis_quant_stop=12.598649;RE=499;REF_strand=0,0;STD_quant_start=0.000000;STD_quant_stop=0.597854;STRANDS=+-;STRANDS2=248,251,248,251;SUPTYPE=AL,SR;SVLEN=-345;SVMETHOD=Snifflesv1.0.12;SVTYPE=DEL;Strandbias_pval=1;ZMW=369;PRECISE	GT:DR:DV	1/1:0:499
ref|NC_001146|	584510	2835	N	GGAGGAGGAAGTGGGAGGTGAAGGGGGGGAATGAATAGTGGATTATGAAGGAGTGAGGGGAGGAGATAGCGAAAGAAAAGGCAGGGAGGTACAGAAAAACGCGGAGGAGGGATAGGATGAAGAAAGGAGAGAAGAGGGGGGGAAGGGGATGCGGCGAGGGAAGGGAAGAAGGAGTGGAAGGAAAGAAAGAAGAAACGTAAAGGGGAGGCCGAAGGAACCAAGGGTAAGAATGAGACAGGAACAAGCAAAGGGGGATCGAGGGGAAAGGCGAGGGTGACTGGGAGA	0	PASS	AF=1;CHR2=ref|NC_001146|;END=585073;Kurtosis_quant_start=-1.737270;Kurtosis_quant_stop=-1.898251;RE=36;REF_strand=0,0;STD_quant_start=234.575148;STD_quant_stop=203.337841;STRANDS=+-;STRANDS2=13,23,13,23;SUPTYPE=AL,SR;SVLEN=33;SVMETHOD=Snifflesv1.0.12;SVTYPE=INS;Strandbias_pval=1;ZMW=34;IMPRECISE	GT:DR:DV	1/1:0:36
ref|NC_001146|	632447	2851	N	GGAATAGAAATCCTATCATCTACAGCTATAATTTCATTACTAGTAATCTTATCATATACTGTTTAGAAGATGAACTCCAATGATGACAAATAGGCTCAAATTAGAGTGGAAGCCTGAAACGCAAGGATTGATATGTAATCGGATCATGAATATAAACATATAAAACGTAATGAGGAATGATCGTAATATAGTATGTAGAATATAATTCCATGGTTGAGATTCCTATATCCTCGAGGAACTTCTAGTATCTTCTGTATACCTAAGATTATTTCCTTTATCAACATGGATCCCAACATATCTCAACATTCACCCATTTCTCATGGTGCGGACGCCTGTGCTTCGTTCTTCTAGGAAGTCCACACAAATCAAGATCCTTAGACGTTTCATCAGCTCCAAACAAGAAGAATTTTAGAAGCGTTGCCACTAAGGCTAACTCTCAAACCCTCTCAACACGACCAACAACAACCTGCTTCATCAGCTGTTCCATAGAACCCCGCATGCCTCTCCTCAACCTGCTTCAGTCCACCTCCACATAATGGGCCGTAAACCCACCGCTGCCTGATGCACCAAAACCAATGCCCACCATCTGGTTGGTCATTACGGACACCCTCTATGATTTCCGTTACACCTTATCAAATTTCCCTAGTTACTTTCCACCTTTGCCACAATCAAGTTTCCGCAGTATCCTCATCAGTTGTAACGCCTCTGAGCACTCCATCACCTGAGGTCAGGTACTACATTTAATGGATTCATCCTCACGGACTCGATCATGACAAATCCACTAAAATATGTTCAGACCACCACCATGTTAACCTCCACCTAATGACTTTCCATTGGGTTAAAACATACGACTCAAATTTTTACAAAAACTCGAATCCGCGTGGTATTATTCCGACAGTAAACGGAAAAACCCGACGTACGTCAATCACTGATGAGAACTCACCTTCTTGTTCACACTTTTCAAATATTTGCTTGCTCCCTCTCAATTCCTACCTCCCT	0	UNRESOLVED	AF=1;CHR2=ref|NC_001146|;END=632447;Kurtosis_quant_start=33.242354;Kurtosis_quant_stop=0.930869;RE=106;REF_strand=0,0;STD_quant_start=0.000000;STD_quant_stop=0.137361;STRANDS=+-;STRANDS2=71,35,71,35;SUPTYPE=AL,SR;SVLEN=999;SVMETHOD=Snifflesv1.0.12;SVTYPE=INS;Strandbias_pval=1;ZMW=90;PRECISE	GT:DR:DV	1/1:0:106
ref|NC_001146|	632448	2852	N	GGAATAGAAATCAACTATCATCTACAATAGTATTTACATTACTATTATATATCATATACGGTGTTAGAAGATGACGCAAATGAGAGAAAAGTCATCTAAATTAGTGAAGCTGAAACGCAAGATTGATAATGTATAGATCAATGAATAGTACACATATAAAACGGATGAGGAATATCGTAATATGAGTATGTAGAAATATAGATTCCATTTTTAGGATTCCTATATCCTCGAGGAGAACTTCTATATATTCTGTAAACCTAATATTATTCCTTATCAACATGGAACCCCAACAATTACTCTCAACATTCCACACCATTTCTCAATGTAAGCGCCTGTGCTTCGGTTACTTCTAAGGAGTCCCACAATCAAGATCCTTTAGACGTTTTTCATCAGCTTCCAAAACAGAAGATTGTGAGAGGCTTCCACTAAGGCTAACCTCTCAACAGACAACAACACCTGCTTCAATCATCTATTCCAGATAACCCCCATATGCCTCTCCTCAACCGGCTTCAGTAACACCGCCACAGACATGGGCCGTACCCACAGAAGTGCATGAGACCCAAACCCAAGCCAATCCATCTGTTGGCTCATTTTTAACGTCACCCATCTATGATTTCCGTATACAACCTTATCAAATGTCGCCTAGGTACTTTCACCTGGGCCACACTCACGTTTCCGCAGTCATCACATCATCAGTTGAACGCCTCTGAGCACTCCATCACCTAGTCAGGTAATACATTTACTGATTCATCCTCACGGACTCTGAATATACAATCCACTAAAAATATGTCAGACCACCACCAATGTTACCTCACCTCATGACTTTCCAAATTGGGTAAAACATACATCAAATTTTTACAAAACTCGAATCTCGGTGGTTTATTCCGACATTAAAACGGAAAACACGTACGTCCAGTCCTGATGATGGAACTCCCTTTCTTTAATACACTTTTAAATATTTGCTCCCTCTCAATTCCTACCTACCTGGGTCAAAGAAATCCTATCCGTTACTTATACGGATATCCATTAAATTCTTTCAAAAGTAAGTGAAAAATGCAATCTGATACCCAAGAGGCAAACTACCATTGTGACCTGGCAATTGCAATATAATAATGGCAGTAACCTGCAGATGCATTTGAAACACAAAGTCCACAAACCTTAGCGACAGACTGACCAATAATGGCTGCAATATCAATAACAAGGTCGCAAATTCCAATTAATTATGAGAGGTCTATCTGGCTGACTATAATTTTTTACGCTAACACGCCACGTCCCATCGGCATCTAAATATGACAGTCCGCTGAACTGTTCTTAGATATCCCCATGCTATTTATGAAGAACACAGGGATCGAGAAACGCAAACTAATACCGAGAAATCTGATGATGAGAAAATGAAGCGCGCAGCTATACGATACCACCAACCCAAAGTTATATCTCGGACCTCAAAAAAACCATAATTCGACAATCAAACAGCCAGGCTCACAATGTATCCACATCTATACTCCTCCCAGCCCGGACAACGTTCTCATAAATCAACTACTGAAACCTACCGATTCAATTGAACAATAAGCACGACCTTCACCTTAGCAGAACTACTGAATCTAGCGGTAACTCACACTAATCATTCTGATGAGAACTCCGGTAAACACCTCCTTCTCGATTCAGGAGCATCCGAACCCTTATAGATCTCTCATCCCATACACTCACATCATCTAATCCTGACATAAACGTAGTGATGCTCAAAAAAGAATATACCAATTAACGCTATGGTGACCTACAATTTCACTTCCAGACAAAACACCAAAACATCAAAATGGTTTGCACACTCTACATAGCCTAACGACTTACTCATTTGAATGATGGCTGCAGTAGATATTCACATCATGCTTTTACCAAAAACGTCTTAGAACGATCTTACTGCACACTGTACTGCACCTATCTAAACTATGGAGACTTTTACTGGGTATCTAAAAAGTAGCTTGCTTCCATCAATATCTCCGTACCCCCGTACCACCCAATAATGTCCATACAAGTGAAATGTAACACTCAAATATCCTTCTCCTTTCATTCATCTGAATGCTTTGCACATGCCAATGCACAGACAATTCGATACTCACTTAAAATAACCACATACGTATTTTAACGAATCATATGTCGACTGTCTAGTGCTATTGACTATCACTGTCCTGATTGTTTAATCGGCAAAAGCACAAACAACAGACCATATCAAATGTTCACCGACTAAAATACCAAATTCATACGAACCTTTCAATACCCTACATACTGACATAATTTGGTCCAGTTCACAACCTACCAAAAAAGTGCACCATCCTCCTTTCATCTCATTTATTTACTGATGAGACAAGCACAAAATTCCGTTGGGTTTATCCTACACAACACGACCGTCGCGAGGACTCTATCCTCGATGTTTTTACTAACATACTATCTGTTATTAAAACCAGTTTCGGCCATGTCTTTGGTTATACAAATGGACCGGGTTTCTGATTATACTAACCTAACTCTCCCATAAATTCCTTGAAAAATGGTATAACTCCCATGCATACACCACCACACACAGCGTCTTCCGAGCACATGGAGTCGCTGAACGCTTCAACCTTACCTTTTTTTAAATTAGATACTGCCGTACTCAACTGCACTGTAGTGGTTTACGCAACCATTTATGGTTCCTCTGCATCGAATTGTTCTACTATTGTGAGAATTACTAGCTCCCTAAAAGCAAAAAATCTGGCAACACATGCTGGCTTGGCAGACTTGATATCAGTAACTTTGTTACCTTTCGGTCAACCTTGGTTATCGTCAATGATCACAACCCTAACTCCAAAATACATCCCCTCGTGCATCCCGCTACGCGCACCCTTCTCGAAGCTCTTATGGGATATACATCTATCGTCCATCCTTAAAGAAGACAGAGATACCAACTAACTATTTATTCTCAGAGGTGGCAGAATCCATATTAGATCAATTCAATTACGACGCACTCACTTTCCGATGAAGACTTAAACCGTTTACTGCTCATATCAATCGTTCATTGCGTCAAATGAGATCCAAAATCCGATGATCCTTAACATGAATCTGACCATGATTCCAATCTGACATCGAAACTACCTACAATCCTGAGCACCTAGACATTTTCCTTTCAAAAGCTGTGAGTCAACCGATTCCACACCTCCGTCAACTCATACTTACGATTCGAACGTTTTTTCTAAAACCATATTCCGCGCACCCAAAGAAGTTGAACCCCCACATATCTGATCTAATATTCTTCCATCAAGAAGAGATCTATTCACCCCCCAAATTTCCAATATCGAGAGTACCGGTATCGGGTGGTATCATAATTAAATGTTCCTTTACTTGCTCTCCATGTCCCAATCTAACACACTGAGTCGTCGCACGCCTAAATCTAAATATTTCATACACTCAGACTCGTACAGTGAAAAATGAGACTAATCATACAACGTACCAATATCCAGTACGGTGTATCCAACAACAAAACTGTTCCGCAGATAAGTGACCAAGAGACGGAGAAAGGAATTATACAACCCGTTCACCTTCAATCGATGCTTCTCCACCGAAAATAAATTCATCGACAATATTTTGTTCCTATCAAACGCACAACTACGGTTTCTGACCAGAATACCGAGGAAACTATCATCGCTGATCTCCCCACTCCCGATCTACCTCAGAATCTCCTACACCGATTCCCTGACGCCATTTAAAGAACTCCTCCAACCGATAAATTCTCATCAAACGAATTTCAGGGTGGGTGGTATTGGTGACGCTAATGCCTATACTACTATCAACAGTAAGAAAAGATCATTTAGAAAGATAATTAAACTATTAAAGGTATCACGAGACACATGAATACTAAGAATATGCGTAGTTTAGAACCTCGAATCGAAGAAACGAATTCACCTGATTGCGCTGTAAAGCAGTAAAATCAATCAAACCAATACGGACAACCTTACTAATAACGAATGAGGCATCACCTATAATAAAGATATTAAAAGAAAAGAAAAATAGATCGAGGCATACCACAAAGAAGTCATCACTGTTTGAAGATGAAACTTGGGACACGACGAATATTATACAAGAAAAGAAATAGACCCTAAAAGAGTAATAAACCAATGTTTATCTTCAACAGAAACGGACGGTACTCATAAAGCTAGAATTTGTTGCAAGAGGTGATATTCAGCATCCCTGACACTTCGACTCAGGGCAGCATCAATACGTATCACTATGCATTATGACCTCCCTGTCACTTGCATTAGACATAACTCCTATATTACACATTAGACATATCTTCGGCATATTTGTATGCAGACATCAAAGAAGATTATACATACGACCTCCACACCACATTAGGAATGAATGATAAGTTGATACGTTTGAAGAAATCCCTTTATTGATTGGAAACAAAGTGGAGCGAACTGGTACGAAACTATCACATCAATCCCTGATACACAATGTGGGTATGAAGAAGTTCGTGATGGTCATGCGTACTTTAAAACAGTCCAATTGACAAGTTGTTTTATTCGTAATATATGGGTATGTTTACAAAAATCTAAATTCAAACAAAAGATTATGAGAAGCTTACTAGATTCAATACCTAACAACCAGAGTATAAATCTAGCGAAAGTGATGAGGAAATTCATATGACATTCTTTGGCTTGGAATCAAATACTCAAAGAGTAAATACATGAATTGGGTATGGAAAACTCCTTAATCTGAAAAAATCCCCAACTAACGTACCTTTAAACCCAAAAGGAAGGAAACTTAGTGGCTCCAGGTCAACCAGGTCTATCATATAGACCAGCAATAACTAGAGCGAGAGAAGATGATTACAAATTAAGGTACATGAAATGCAAAAGCTGATAGGTCTTAGCATCATATGTTGGTGATATAAATTTAGATTTGACCTATTATATACTACATCACACACTTTGCCCACAACATATACTATTTCCCGTCCAAGCAGTGTTGATTGACATAATGAATTGATGCAGTTCATATGGAATACGATAGATAGGCAATTAAAGATGGCACACGCAAGACCTGTTAAGCCAAACATATAAATAGTTGTTATAAGCGATCCTCGTATGGCCAACCAACCGTATATAAAAATCCACATGGGCAACATATATTTCTTAATGGTAAAGTAATTGGAGGAAATGTCCACCAAGGCTTCATTAACATGTACTTTCAACTACGGAAGCGAACTCACGCGATAAGTGAATCTGTCCATTATTTAATAAATCTAAGTTCCCTTAATACAAGAACTTGACAAGAAACCAATTACCAAAGAGACTAACGTCGACAGAAATCTACAATCAGTATATATATCCATAATGAAGATGAATTTCGGAACAGATTTTTTGGTACTAAGCATGACTTGAGAGATGAAAGTATCAGGAAATCATCTGCACGTAGGCTATATCGAAAATCCACAAAGAATATTGCACGTAAGACCAAACCTCTTCCGATAAAAACATTCAAACTATTAACACACAAATGGATTCATTAGATCTATTACATTATGGTGTATTTGACTAAAAATCCACTACGTCTATCACCTACTAGTGATTATCAATATTTATCATATACGGTGTTAAGATGTGACATACGTTATGAAGAATCTGTCATCGAAGTTAGAGAAGCTGAAACGCAGGATTGATAATTTATAGGATTCAATGAATATAACATATAACAACGGATGAGGAATGACTCGTAATATTAGTATTAGAAATATAATTCCAATTTTGAGGATCCTATTCCTCGAGGATAACTTCTAGTATATTCCCTGTATACCTACTATTAATAAGCCTTTTATCAACAATTGATCCCAACACTTTAGGCCAACATTCACATATTTCCAAGATTTTTACCATAGCAAAC	0	PASS	AF=1;CHR2=ref|NC_001146|;END=632447;Kurtosis_quant_start=46.294183;Kurtosis_quant_stop=-0.268891;RE=138;REF_strand=0,0;STD_quant_start=0.589768;STD_quant_stop=45.351446;STRANDS=+-;STRANDS2=94,44,94,44;SUPTYPE=AL,SR;SVLEN=5906;SVMETHOD=Snifflesv1.0.12;SVTYPE=INS;Strandbias_pval=1;ZMW=114;IMPRECISE	GT:DR:DV	1/1:0:138
ref|NC_001146|	725418	2875	N	GGGGTGGTCGGGGGATCAAGCCCGGGGGGCGGTGGGGGTGGTTTGGGGGTGGG	0	PASS	AF=1;CHR2=ref|NC_001146|;END=725440;Kurtosis_quant_start=0.476009;Kurtosis_quant_stop=3.503622;RE=33;REF_strand=0,0;STD_quant_start=1.250000;STD_quant_stop=16.215348;STRANDS=+-;STRANDS2=9,24,9,24;SUPTYPE=AL,SR;SVLEN=31;SVMETHOD=Snifflesv1.0.12;SVTYPE=INS;Strandbias_pval=1;ZMW=31;IMPRECISE	GT:DR:DV	1/1:0:33
ref|NC_001146|	765399	2887	N	<DEL>	0	PASS	AF=0.997436;CHR2=ref|NC_001146|;END=779056;Kurtosis_quant_start=182.801467;Kurtosis_quant_stop=71.416451;RE=389;REF_strand=1,0;STD_quant_start=0.000000;STD_quant_stop=0.609208;STRANDS=+-;STRANDS2=271,118,271,118;SUPTYPE=SR;SVLEN=-13657;SVMETHOD=Snifflesv1.0.12;SVTYPE=DEL;Strandbias_pval=1;ZMW=336;PRECISE	GT:DR:DV	1/1:1:389
ref|NC_001147|	31143	2900	N	CCAGAAAGTTGACCGGAGATGATGAGCACGATTCAGTGCGGAGGATGAGCCTGATGTAATGGAGTC	0	PASS	AF=0.421627;CHR2=ref|NC_001147|;END=31142;Kurtosis_quant_start=0.591165;Kurtosis_quant_stop=-1.745481;RE=425;REF_strand=280,303;STD_quant_start=13.984155;STD_quant_stop=16.589096;STRANDS=+-;STRANDS2=214,211,214,211;SUPTYPE=AL;SVLEN=61;SVMETHOD=Snifflesv1.0.12;SVTYPE=INS;Strandbias_pval=0.483142;ZMW=332;IMPRECISE	GT:DR:DV	0/1:583:425
ref|NC_001147|	216187	2960	N	TACTAGAGAATCGAAGCAACATCAGTAGCAA	0	PASS	AF=0.429887;CHR2=ref|NC_001147|;END=216187;Kurtosis_quant_start=42.755072;Kurtosis_quant_stop=43.280368;RE=420;REF_strand=289,268;STD_quant_start=0.478091;STD_quant_stop=1.460593;STRANDS=+-;STRANDS2=185,235,185,235;SUPTYPE=AL;SVLEN=33;SVMETHOD=Snifflesv1.0.12;SVTYPE=INS;Strandbias_pval=0.0167513;ZMW=330;PRECISE	GT:DR:DV	0/1:557:420
ref|NC_001147|	385211	3023	N	AAAACATGATTCAATATGGCAACTGCAGTACTTTTTGGCAGCTGCGGGGAGAGTTAATAATAAATCCCCCTCTTTACTTTCAGTGGCCGACTACTTTCTTATTTTCAGCCGTCATAATTACTGTTG	0	PASS	AF=0.495317;CHR2=ref|NC_001147|;END=385211;Kurtosis_quant_start=46.217598;Kurtosis_quant_stop=36.711728;RE=476;REF_strand=243,242;STD_quant_start=0.183340;STD_quant_stop=2.580632;STRANDS=+-;STRANDS2=241,235,241,235;SUPTYPE=AL,SR;SVLEN=130;SVMETHOD=Snifflesv1.0.12;SVTYPE=INS;Strandbias_pval=0.89738;ZMW=333;PRECISE	GT:DR:DV	0/1:485:476
ref|NC_001147|	594821	3083	N	<DEL>	0	PASS	AF=0.973832;CHR2=ref|NC_001147|;END=600403;Kurtosis_quant_start=-1.629685;Kurtosis_quant_stop=-1.838976;RE=521;REF_strand=5,9;STD_quant_start=2.397114;STD_quant_stop=99.816755;STRANDS=+-;STRANDS2=264,257,264,257;SUPTYPE=SR;SVLEN=-5582;SVMETHOD=Snifflesv1.0.12;SVTYPE=DEL;Strandbias_pval=0.29305;ZMW=391;IMPRECISE	GT:DR:DV	1/1:14:521
ref|NC_001147|	854284	3150	N	TACGGGTCGAGTAATACCGCTTGGTCTTGACAATCCTAAATAAACAGTCTTAGGAAGTAACCAGTTTCAAACAGTTTATCAGATTAATTCAGGAATGTTACTTCTCTCCTATGGATAATAAAATATGGAATCATACTTGTTGGAATAAAAATCCACATTCGTCTATCAACTAATAGTATATTATCACTATATATCATATACGTGTTTAAGTGATGACATAAGTTATGAGAAGCTGTCCACGATGTTAAGAGGAAGCTGAAACGCAAGGATTGATAGGTAATAGGATAATGAAACATATAAAACGAATGAGGAATAATCGTACTTATTAGTAGAATATATATTCCATTTGAGGAAATTCCTAGAGCCTCGAGGAGAACTTCTAGGATATTCTGTATACCTATATTATAGCCTTTATCAACAATGGGAATCCCAACACTTATCTAATTACCCACCCTATCTCATGGTAGGCGCCTGTCTTCGGTTACTTCTAACGGAAGTCCACACAAATCAAGATCCGTTAGACGTTGCAGCTTCCAAAATTCAAGAATATGATAAGGCTTCCACTAAGGCAACTCTCAACGACACAACACCTGCTTCATCAGCTTTCCAGAGAACCCCCATCTGCCTCTCCTCAACCGCTCAGTACGCACCTCCCCAGATGGTGGCCGGCCGTACCGCACAGCAGTGGCATGATGACCCGAAACCAAGCCAATCCCTCTGGGTTTGGTCTTTTACGGACACCATCTATGCAGTCCGTATACACCTTATCAAATGTCGCCCTATGTCCTTCCACCTGGGCCACATCACAGTTCGCAGTTCCATCAGCATTGGAACGCCTCTGAGCACTCCATCACCTGATCAGGTTAATACATTTACTGATTCATCCTCAGCGGACTCTGATATGACTCCACTAAAACTATGTCAGACCACCACCAATGTTAACCTACCTAATGACTTTCCAAATTGGGTAAAAACATACATCAAATTTTACAAAACTCG	0	UNRESOLVED	AF=0.903846;CHR2=ref|NC_001147|;END=854284;Kurtosis_quant_start=8.013930;Kurtosis_quant_stop=8.432389;RE=47;REF_strand=2,3;STD_quant_start=0.000000;STD_quant_stop=0.000000;STRANDS=+-;STRANDS2=41,6,41,6;SUPTYPE=AL;SVLEN=999;SVMETHOD=Snifflesv1.0.12;SVTYPE=INS;Strandbias_pval=0.0313187;ZMW=45;PRECISE	GT:DR:DV	1/1:5:47
ref|NC_001147|	854285	3151	N	TACGGGCTCGAGTAATACCGGAGTGTCTTGACAATCTAATATAAAAGTCTTAGGAAGTAACCATTGTCAAACATTTTACCCATCATATTAATTCATCGGAATGTCCTTATCTTATATATTATATAAATAGAATCATACTTGTGGGAATAAAAATCCACTACGTCTAATCACTAATTAGTTATAATTTCAAATATATTATCATATACGTGTTAGATGATGACATAAGTTTATGAGAAGCTGTCATCGAATGTTAGGTGAAGCGAAGCAAGGTTGATATATGTAATAGATAATGAAACATATAAAACGTGATGATGAATAATCGTAATATTATTAAGTAGAAATAATAGATTCCCTTTTGAGACTTCCTATATCTCGAGGAGAACTTCTAGTATATTCGTTACCTAATATTATAGCCGTTTCACAATGGAATCCAACATTATCTAATTACCCACACCTATCTCATGGTAGCGCCTGTGCTTCGGTTACTTCTAAGATTCCACACAAATCAAGATCCGTTAGCGTTTTTCAGCTTCCAAATTCAAGAATAATATCGGCCCTTCCACTAAGGCTAACGCTCAACAGACACAACACTGCTCATCAGCTGTTCAGAGAAAACCCCCATCATCCTCTCCTCAACCTGCTTCAGTACCACCTCCACAGAATGGGCCGTACCAACAGCATTGCCTGATTACCCGAACCCAAGCCAATCCATCTGGTTGGTCATTTTACGGAACACCCTCTATGATTCCGTATACACCTTATAAATGTCGCCTATGTACTTTCCACCTGGGCCACAATCACAGTTTCGCGTATGCCATCATCAGTTGGACCGCCTCTGATCACTCCATCACCTGAGTCAGTAATACATTTACTGATTCATCCTCAGCGGACTCTGATATGACATCCCAAAAATATGTCAGACCACCACCAATGTTAACCTCACCTAATGACTTTCCAAATTTGGGTTAAAACATACATCAAATTTTACAAACTCGAATCTCGGTGGTATTATTCGACGTAAACGGAAAACCCGTACGTCCAGATCACTGATGATGAACTCACCTTCTTGTATAACATTTCAAATATTTGCTCCCTCTCAATTCCTACCTTACCTGGGTCAACGACATCCTATCCGTGATTATACGGATATCATGAAAATTCTTTCGCAAAAGTATTGAAAAAATGCAATTGATACCGCAAGGGCAAACGACATTGTGACCCTGGCAAATTTGCAATATATGGCAGTACACCTTCATATGCATTTGAAACAAAAGTCACAAACATTATCGACAGACTGAACAATAATGGCTTCATATCATAACAAAGGTCTCATGCCAATTAATTATGAGAGGTTCTATCTGGCGAATTACATTTTTACGCTACACACGTCATCGACCATCTAATATACAGTCGCTGAACTTTCTTAGATATCTCATGCTATTTATGAAGAACAACAGGGATCGAGAAACAGCAAACCTAATTACAGGAAACTCCGAGTGGATGAAAGAATGATTCTCGAGCTATACAATACAACAACCCAAAGTTAGAGCTCAGGAATCCTCAAAAACAAATATTCGAAATCGAAAACAGCAGGGCTCACATGTTACCACATTAATAACTCTCCAGCACGGACAACGTATTCCATCATTAATCAACTACTGAACCGATTCAATTGACCAATAAGCAAGTCGACTTCATCTAGGCCATCAACCTTACTGAATCTACAGTAAATCATACAAATCATTCTGAGGATGAACTCCCTGGACACTCCTTCTCGATTCAGAGCATCACGACCCTTATAAATCTGCTCATCACAACCTCAGCAATCATCTACTCCTGACATAAACTTCATTGATGCTCAAAAAGAAATATACCAATTAACGCTATTGTGCCTACAATTTTCCACTTCCAGACAACACCAAAACATCAATAAGGTATTTGCACAACTCCTAACATAGCCATGACTTATCAGTTTGAATGATCGGCTGCAGTAGATATCACGCATGCTTTACCAAACAAACGTCTTAGAACATCTGACGGCACTGTACTTGCACCTATCGTAAAATATGGGAGAGCTTTTACTGGTATCTAAAAATACTTGCTTCAGCAAATATCTCCGTACCAACCATCAATATGTCCATACAAGTGAAAGTAACACGCAAATATCCTTATCCTTTCATTCATCGATAATGCTTGCGCATGCCAATTCACAACAATTCGATACTCCACTTAAAATAACAACCATCACGATTTAGCGAATCAGATGTCGACTGGTCTAGTGCTTATTGACCTATCAATGTCTTATTGTTTAATCGGCAAAAGCACCAAACACAGACCTATCAAGGTTCCACGATAAATACCAAAATTCATACGACCCTTTCAATACCTACATACTGACATATTTGGTCCAGTTCACAACCTACCAAAAAGTGCACCATCCTATTTCATCTCATTTCTGATGAGACAACAAAATTCCGTTGGGTTTATCCATTACACCCCGTCGCGAGGACTCCTATCCTCGATGTTTTTTTACTACGATCACTACTTTTATTAAGACATTTCAGGCCAGTGTCCTTGGTTTATCCAAATGGACGTGGTTCTGAGTAGCTAACAGAACTCTCCATAAATCCTTTAAAAAAATTGGTATACTCCATGCTATACAACCACAGCGTATTCCCAGCACATGGAGTCGCTGACGGCCTCAACCTACCTTATTGATGACTGCCGTACTCACTGCAATGTCTTGGTTTACCGACCATTTATGGTTCTCTTCAATCGAATTTTCTACATTGTGAGAATTCACGAGCTTTCACCTAAAGCAAAAAATCTTGCAAGACAACATGCTGGCTTGGCAGGACTTGAGATCATTACTTTGTACCTTTCGGTCCAACCTGTTTAATCGTCAATGATCACAACCCTACTCCAAATCATCCTCGTGGCATCCCAGGCTACGCTGCTACATCCGCTCGAACTCTTATGGATATATCATCTATCTTCCATCCTTAAAGAAGACAGTATATCCACTAACTTGTTATTCTCAGGGGCAATGATCCAGATTATATCTATTCAATTACGACGCACTCACTTTCGATGAATACTTAAACCGTTTAACTGCTTCATATCAAATCGTTCTTGCGTCCAAATGAGAGCAACAATCCAATGATCTTAACATAGAAGCAACATGACTTTCAATCTGATTATTGAAACTAATCCTGAGCACCGAGAAATGTCCTTTCAAAAGCTGTGATCCAACCGATTCCACACCCCCGTCACTCATACTGAAGATTCGAAACGTGTTTCTCAAACCAATATTCCGCACCCATAGAAGTTGACCCCAACATATCTAATCTAAGATTCTTCCCATCAAGAAGAGATCTATCACTCCCCCAAATTTCCATAGCGAGAGTACCGGTTCGGGTGGTAGGCATAACTTAAATGTTCCTTTACTTGCTCCCAGTCCCAAATCTACACACCTAGTCGTCGCAACGCCCGTAAATCTAAAGATTTCAGAACACTCAGACTCGTACAGTGAAAATGGACTAATCATACAAACTTCCAATATCCAGTACGGGTGGTACCACAACAAAACTGTTCCGCAGATAAGTGACCCAGAGACTGAGAAAAGTATTTATACACCTTTGTCCCTTCAATCCGATGCTTCTCCACCGGAAAATAATTCATCGCACAATCTTGTTCCTATCAAAACGCCAACTATGGTTTCTGATCAGAATACCGATGAATCTATCATACGCTGCCTCCCACGCCCTGATTCTACCTCCAGAATCTCCTACCGAATCCTGCCCATTTAAAGAACTCCCACCGATAAATTCCTCATCAACTATTCCATTTGGGTGGTAATTGGTGACCTCTAATGCCTATACTACTATCAACATTAAGAAAGATCATTATAATATAATGAAACTGAAATTAAGGATCCGAACACATGTAATACTAAATATGCGTAGTTTCGAACCCTCCGAGAATCGAAGAACGAATCAACCTTATTGCAGCTGTAAAAGCAGTAAATCAATCAAACAATACGACAACCTTAACGGATACGATGAGCAATCACCTATATAAGATATTAACGAAAAGAAAATATATCCAGGCAATACCACAAAGAAGTCAATCAACTTTGAAGATGAAAACTGGGACCTGACAATATTATGACAGAAAAGAAATAGACCCCAAAAGAGTCAATAAATCAATGTTTTAATCTTAACGATAAACGTGACGGTCTCATAAGCGAGATTGTTGGCGAGAGGTGTATTCAACATCCACACTTACGACTCAGGCATGCAATCCAATACCGTACATCACTATGCCATTAATTGACATCCCTTGTCACTTGCAGTTAGACAATAACTACTATATTACACAATTAGACATATCTTCGGCATATTTGTATCAGCATCAAAGCTAATTATACATAAGACCTCCACCACATTTAGGAATGAATGATAAGTTGATACGTTTGAAGAAAATCACTTATGGATTGAAACAAAGTGGAGCGAACTGGTACGAAATACAAAGTCATACCCTGATAAACAGTGGTGGGTATGGAGTAAGTTCGTGGATGGGGTCATGCGTATTTAAAACAGTCAAGTGACAATTTGTTTATTCGTAGATGATATGGATTGTTTTAGCAAAATCTAAATTCAAACAAAAGATTAATAGAGACAGTCTGGGTAAGTATGCATACGACACCAGATATAAATCTAGGCGAAAGTGATGAGGAAATTCAATATGACCTTCTTGGCTTGGAAATCAAATCGCAAATAGTAATACATGAATTGGGTATGGAAAACTCATTAACTGAACAAATAACCCAAATAAACGTCCTTTAAACCCAAAAGTAAGAAGCTTAGTCGCACCGGTCCAACCATGTCTATATATGACCCGCAAGAACTAGAGCTAGAAGAGTGATTACAAAATGAAGGGACATGAAATCAAAGCGGATAGGTCTAGCATCAATATGTTGGATATAAATTTCGATTTTGACCTATTCACTACATCAAACACTTGCACAACATATACTATTTCCGTCCAATCAATTGTTAGATATGAATATGAATTAGATACAGTTCATATGGAATACTAGAGGATAAGCAATTAATATGGCAACAAAAGCACACCGTTAAGCACAACAAATAAATTAGTTGTTAAAGCGATCCTCGTTATGGCAACCAACCGTATTATAAATCACAACTTGGGCAACATATATTTTACTTTAATGGAACAGTATTGGAGGAAAGGTCCCACCAAGGCTTCATAACATTACTTCAACTACGGAAGAGAAATACACTCGCCGACCCCCCAAAAAAAAACCAAAAAATAAGGAACTCTGTCCCATTACTGTTTTTTTTTTATTTTTTTTTTTTTTTTTAACTAATCTAATTTACCTGATACAATAACCGACAAGACACCAATACTCAAGGATATTTACCGACAGTAAATCTACATCAGTATAATTATATCCAATAAGGAAGAGAAATTTAGGAACGATTTTTGGGTACTAAAGCAATGAATTGAGAGATGAAGTATCAGGCAATCATCTGCCTATGCTTATATCGAAACAAAAAGCATATGCAGACGTATGACAACCTCTTCCGATAAAAACATTCAACCTTTAACAAACAAATGGATTCATTAGATCTATTACATATGGGTTGGTTATGTTGGAAAAAATCACTATCTTCTATCAACTAATGTTTATTATCATATATTTCATATACGGTGTTAAGATATGACATAATTTATGAGAAGCTGTCATCGATGGTAGAGGAACTTAAACGCAAGGATTGATAATGTAATGGATAATGAACAAATAAAACGGAATGATGAATAATCGGAATATAGTATTTAGAAATATAGATTCATTTTTGAGGATTCCTATATCCCGAGTGAACCTTCTAGTATATTCTGTATACCTAATATTATAGCCTTTATCAACAATGGATCCCAACAATTATCTAATTACCCACATATATCTCAATACTAAGTGGTGGAAGCGCGGAACTCGGATCTAACTAATTGGTTCAGCATTTATACTTTTGGGTCGTTCAGCTAGGGAAAGGCCGGTTTTATCTCATGTTGTTCGTTGTGTTATAAGGGTTGTTTCATATGTGTTTTTTAACGTTTAGGAGACGTATGGTCATACGAACATATCTCATTTGAG	0	PASS	AF=0.979253;CHR2=ref|NC_001147|;END=854284;Kurtosis_quant_start=9.407469;Kurtosis_quant_stop=-1.905476;RE=236;REF_strand=2,3;STD_quant_start=0.682716;STD_quant_stop=206.644766;STRANDS=+-;STRANDS2=153,83,153,83;SUPTYPE=AL,SR;SVLEN=6722;SVMETHOD=Snifflesv1.0.12;SVTYPE=INS;Strandbias_pval=0.35149;ZMW=200;IMPRECISE	GT:DR:DV	1/1:5:236
ref|NC_001147|	970283	3186	N	<DEL>	0	STRANDBIAS	AF=0.688654;CHR2=ref|NC_001147|;END=976247;Kurtosis_quant_start=49.319396;Kurtosis_quant_stop=76.137828;RE=261;REF_strand=55,63;STD_quant_start=0.662164;STD_quant_stop=0.533494;STRANDS=+-;STRANDS2=178,83,178,83;SUPTYPE=SR;SVLEN=-5964;SVMETHOD=Snifflesv1.0.12;SVTYPE=DEL;Strandbias_pval=9.738e-05;ZMW=221;PRECISE	GT:DR:DV	0/1:118:261
ref|NC_001147|	980548	3189	N	ATTGTTGGAATAGAAATCAACTATATCTACTAACTAGTTTTACATACTAAGTATATTATCATATACGGTGTTCGAAGATGACGGAAATGAATGAGAATAGTCATCTCTAAATTGTGGGAAGCTGAAACGCAAGATTAGAATGTAAATAGGATTTCAATGCATATAACCATATAAAACGAGGAGGAATAATCGTAAGTATTAGTATGTAGAAATATAGATTCCCATTTTGAGATTCCTATATCGCGAGGAGAACTTCTTAGTATATCTGTAGACCTAATATTATAGCCTTTATCACAATGGAATCCCAACAATTCTGCTCAACAACCACCCATTTCCATGGTAGCTAGCGCCTGTGCTTCGGTTACTTCTAAGGAATCCACACATAAGATCCGTGACGTTTTCAGCTTCCAAAACAGAAGAATTGAGAAGGCTCCACTAAGGCTAACTCTCACAACAACAACACCTGCTTCAAATCAGCTGTTTCCAGAGAACCCCCATCATGCCTCTCCTCACCTGCTTCATAACACCATCCACCAATGGGCCGTACCCACAGCAAGTGCATGATGACCCAAAACCAGCCAATCCATCTGGTTTGTCATTTTATACGGACACCCATCTTGATTCCGTATACACCTTTCAAATGTCGCCTTGTACTTTCCACCTGGGCCCAATCACGTTTTCCTTCCGCAGTATCTCCCATCATCAGTTGGAACGCCTCTGAGCACTCCCATCACCTGAGTCATGTATACATTTACTGATTTCAATCCTCAGCGACTCTATAGACATCCACTAAAAAAATATGTCAGACCCCACCAATTTAACCTCACCTAATACTTTCCAAATTGGGTTAAAACTCACAATTTTTACAAAACTCGAATCTCGGTGGTAATTATTCCGACAGTAAACGTAAAACCCGTACGTCAGATCACTGATGATTAACTCACCTTCTGGTATAACACTTTTCAAATATTTGGGGGGGGCTCCCTCTCATTCCTACCTACCTGGGTCAAAGACATCCTATCCGTTGTTATCCGGATATCCTGAACATTCTTTCCAAAAGTATTGAAAAAATTCAAATCTGATTCCCAAGATCAAACGACATTGGTGACCCTGGCAAATTTGTCAATATAATGGCATTACCCCCTGCAGATGCATTTGAAACAAAGTCATACAAACATTATCGACGACTGAACAATAATGGCATTCATAATCAATACAATGTCGCATGCCAGTTAATTATGATAGGTCTATCTGGCGAATATAATTTTTTACGCTAACCACCATCGACATCTAAATATGACGTCGCTGACTGTTCTAGATATCCTGCTATTTATGAAGAACACTGGACGAGAACAGCAAACCTAATTACAGGGAGAAATCGATGATGAGAAGAATATTCTCGCAGCTATACGAATAACAACCAAACCCAAGTTTTAGCTCTGGAATCCGCAAAAAACAATAATTTCGAAATCGAAAACAGCCAGGGCTCACAATGTATCCACATCTAAAAACTCTCCCCAGCACGGACAACGATTCCATCAGTAAATCAACTACTGAACCGATTCATTGAAACAATAAGCACGACATTCATCTTAGGCCATGAAACTTACTGAATCTACCATAAATCATCTAAATCATTCGGTGATGAACTCCCTGACACCTCCTTCTCGATTCAGGAGCCTCACGAACCCTTATAATCGCTCATCACATACACTCACATCATCTAATCCTTACATAAACGAGTTGTGCTCAAAAGAAATATACCATTAACGCTATTGGGTGACCCTACAATTCACTTCCAGGAGCACACCAAACTCATCAAGGTATGGCACCTCCTAACATAGCCTATGCTTACTCAGTTTTAATAATTTGCTGCAGTAGATATCACAGCAGCATGCTTACCAAAAACGTTTAGACGGTCTGACGGCCCTGTACTTGCACTATCGTAAAATTGGAGACTTTACTTGGTATCTAAAAATTCACTTTGCCTTCCAATCAAATATCCTCCGTACCCACATCAAACTGTCATACAAGTGTAAATACACGCAATATCCTTATCCTTGCATTCAATCGAATTCTTGCGCATGCCAATTCAACGACAATTCGATACTCACTTAAAATAACACCATCACGTATTTTAACGAACATATTTCGACTGGTCTAGTGCTATTGACTACATGTCCTGATTGTTTTTAATCGCAACAGCACCAAACACAGACATATCAAAGGTTCACGACTAAAATACCAAAATTCATCGAACCCTTTCAATACCTAACATACTGACAGTTGGTCCAGTTTCACAACCTACCAAACAGTGCAGCACATCCTATTTCATCTCATTTACTGTGATGAGACAACAAATTCCGTGGGTTTATCCATTACACACCCGTCTCGAGGGACTCTATCCTCGAGGTTTTTACTACGATACTAGCTTTTATTAAGAACCAGTTTCAGTCAGGCCGTGTCTTGGTTTTACAAATGGCCGTGGTTTCTGAGTATACGAACAGAACTCTCATAATTCCTTGAAAAAAATGGTATAACTCCATTCTATACAACCACATAGCGATGTCCCGAGCACATGGAGTCGCTGAACGGCTCAACCGTACCTTAGTAGATGCCTGCCGTACTCAACTGCATGTGTGGTTTACCGAACCTTTATGGTTCTCTGCAATCGAATTTTCTACTATTGTTAGAACTTCACTAGCTTCAGCTTCACCAAAGCAAAAAATCTGCATAGACAACATGCGGCTTGGCAGGACTTGAATCAGTACTGTTGTTACCTTTCGGTCAACCTGTTATCGTCAAGATCATCAACTAAACTCCAAATACATCCCGTGGCTCCCCGCTACGCTCTACAGCCGTCTCGAAACTCTTAATGGATATATCATCTATCTTCCTCCTTAAGAATACAGTAGATACAACTAACTAATGTTATCTTCAGGCAAAGGACTCAGATTAGATCATTCCCAATTACGACGCACTCACTTTCGATTAAGACTTAAACCGTTTAAAAAAACTCATTCATATCAATCGTTCATTGCGTCAAATAGATCCAACAACCGATGATCTTAACATAGAAATCTGCCTGACTCCAATCTGACATCGAAACTACATCCTGAGCAACCGAGCAATGTCCTTCAAAGCTGTGATCCACCGATTCCACACCTCCGTCAACTCATACTGAAGATTCGAAACGTGTTCAAAAAAATAAACAACAACCCAACACAACCCAAAAAAAAAAAAAGTCTAAAACCATATTCGCGCACCCAAGAAGTTGACCCCAACATATCTGAATCTAAATTTCTTTCTTCCATCAAAGAAGAGATCTAGCACCCCCAAATTTCCAATATCGAGAGTACCGGTTCGGGTGTTAGTGCATAAATTAATGTTCCTTTACTTGCTCCCATGTCCCTAACACACATAGTCGTCGCACGCCATAAATCTAAAGAATTTCAGACATCAACTCGTACAGTGAAAATGAAGACGTAATCACTACAACGTACCAAATCCAGTTACGGTTGGTACCAACAACACACTTTTCCGCAGATCAGTGACCAGAGCGAGAAAAGGATTATACAACCGTTTCACTCTTCAATCGATGCCTTCTCCACCGGAAAATATTCATCGCACAATATTGTTCCTATCAAAACGACCAACTAACTGTTTTTCTGAACAGAATACCGAGAACTATCACATCGCTGATCTCCCCACTCCCTGATCTACCTCCAGATCTCCTACCGAATTCCCTGACGACCCATTAAAGAACTCCCGCACCGATAAAATTCTCATCAACTAATTCCGTTTGGGTGGTATTGGTGACTCTAATGCCTATACACTATCAACAGTAAAAAAGATCATTAGAAGATAATGAAACTGAAATTAAGGTATCACGAGCACCATGGAATACACCTAAGAATATGCGTAAGTTTTAGAACCTCCGAGATCGTGGAAGAACGAATTCACCTGATTGCAGCGGTAAAAGCAGTAAAATCATCAACCAATACGGACAACTTACGAATAACGATGAGGGTCAATCACCTATAATAAAGATATTAAAGAAAAGAAAAATATATCGAGCATACCACAGAAGTCCAACCAATATTGAAAATGATACTTGGGACACTGACAAATAGTATGACAGAAAAGAAATGACCTAACAGCGTAATAACCGCAATTTTATCTCAACAAGACACTGACGGAACTCATAAAGCTAGAGTTGTTGCAGAGGGTGACAATTCAGCATCCTGATACGTACGATACAGGTATGGAATCCACACTGTACATCATTATCGTTGATGACATCCCTGTCAACTTGCTTAGACAATACTACTATAATTCACAATAGACATATCTTCGGCATATTTGTATGCAGACATCACAAGAAGAATTAATACTAAGACTCCACCACATTTAGGAATGAATGATAAGTTGATACGTTTGACGAAATCACTTATGGATTGAAACAAAGTGGAGCGAACTGGTAGGCGAGACTATCAAAATCACTACCTGATAAAACATTGTGGTATGAAGAATTCGTGGATGGTCATGCGTATTTAAGAATAGAGCAATAACAATTTGCTTATTTGCGTTGATGATTGATATTGTTCAGCAAGACTTACTGGCAACTCAAAAAATCATAACAACAACCTCAAGAAACAATACGATACAAAGATAATAAATCTGGTGAAATGATAACGACAATTCAGTACGACTACTTGGCTTAGAAATCAAATATCCAAAGAGGTAAATCCATGAATTAGGTATGGAAAACTCATATAACTGAGAAAATTACCCAATTAAACGTACCTTTGAATCCAAAGGAAGAAAACTTAGCGCTTCCAGGTCACCAGGTTCTTTTAATAGACCAGGAGAACTAGAAATAGATGAAGATGTACAAAGAGAAGGTACATGAATTGCAAAATTTATTGGTCTAGCTTCATATTTTGGATAACATTTAGAATTTGACTACATACTACATCACACACTTGCAACATATACTATTCCCCCTCAGCCAAGTTTTAGACATGACATAAGTTGATACAATTCATGGTGGGACACTAGAGATAAACAACTGATTGGCACAAAAACAAACCCGAGCCAGATAATAAACTAGTCGCAATAAGTGATCTTCGTATGGCACCAACCGTATTATAAATCACAATTGGCACATATAGTTACTTAAACCTTAATGGAAAGGTAATTGGAGGAAAGTCCACCAAGGCTTCATTAACCATGTTACTATCAACTCCGGAAGCAGAAATACACGCGATAAGTGAATCTGTCCCATTATAAATAATCTAAGTTACCTGATACAAGAAACTTACAAGAAACCAATTATTAAAGGCTTACTTTACTGATAGTGATCAAGATCATTATAATTAAGTCTACAAAGAGAGAAAATTTTAGAACAGATTTTTTTGGCACAAAGGCAAGAGACTTAGAGATGAAGTATCAGGTTAATTTATACGTATACTACATCGAGACCAAGAAGAACATTGCTGCTGTGATGACACAACCTCTTCCGATAACAACATTTAAACTATTACTAACAAATGGATTCATTAGATCTATACATTATGGTGGTATGTTGGATAGAAATCAACTATCATCTACTACTAGTAAAATTGTTCTTACTAGTAATACATTCGGTTTTGAAGATGACCAAATGATGAAAATAGTCATCTAAATTAGTGGAAGCTGAAACGCAAGGATTGATAAGGAATAGGATCAATGAATATAACATATAACGGAATAGGAATAATCGTAATATTAGTAATGTAGAAATATAGATTCCATTTTGAGGATTCCTATATCCTCGAGGAGAACTTCTAGTATATTCTGTATACCTAATTAATACCTTTATCAACAATGGAATCATCCCAACATTATCTCAACATTCACCATTCTCAATATATAACTATTAGTTGATAACGATAGTGGATTTTATTCCACCACTAATATCCACCGAATTTTCGAAAGTATCTAATTACACATTTGGTGTAAGCGTTTAGGTTGCTAACGTAGCAGCAAACGTTGGTAATCAATCAACCACTTTATTGCGCGCTAC	0	PASS	AF=1;CHR2=ref|NC_001147|;END=980547;Kurtosis_quant_start=12.742504;Kurtosis_quant_stop=-0.922079;RE=130;REF_strand=0,0;STD_quant_start=0.594850;STD_quant_stop=48.484891;STRANDS=+-;STRANDS2=103,27,103,27;SUPTYPE=AL,SR;SVLEN=6130;SVMETHOD=Snifflesv1.0.12;SVTYPE=INS;Strandbias_pval=1;ZMW=116;IMPRECISE	GT:DR:DV	1/1:0:130
ref|NC_001147|	988779	3192	N	GAAAATGGGTGAAGGTTGAGAGATTGGTTGGATTCCATGTTGATAAAGGCTATATATTAGCGCTATCAGATATACTAGAAGTCTCCTGGGATAATATCACTCCTCAAATGGAAATCTATATTTTTTCTCATACTATACTTACATTATTCCGCATTCCGTTGTAAATGTTTATATTCATTGATCTATTACATTATCAATCCTGCGTTTCAGCTTCCAACTAATTCGATGACTATTTCTCATCATTTGCGTCATCTTCTAACACCGTATATGATAATATACTATAATGTAAATACTAGTGTAGTAAATGTGTTTTGATTTCTAATTCAACATACCACCCATATGTAATATATCAATGAAATCCATTTTTTAGTTAATAGTTTCAATGTTTTATCGGAAATTTTTGCTCATCACATCGCAAATGTTCTTCTTGGTCTCGATGATATACGTATAAATTGATTACCTGATACTTCATCTCTAATCTCATTGCCTTTGTGTCCAAACATCTGTTCTAAATTTCTCTTCATTTGTATACTTAATTAACTGATCGTGATCTACTATAAGTAAGTAAGCCTTCTATAATTGGTTTCTTGCGTTAGTTTTCGTGGGTAATCAGGTACCTTAGATATTTAATATGGACAGATTCACTTTCGCCGTGTATTTCTGCTTCCGTAGTTGAAGTACAGTTAATGAAGCCTTGGTGCGACTTCCTCCAATTTACCTTTCCATTGAATAAATATATTTGCCAATTTGTGATTTAGAATACGTTGGTTCCCATACGAAGCATCACTTATTGCGACTAGTTTTTTATCTGGCTCGGTAGGTTTGTTTTGTGCCATATTCAGTTGTTTATCTCCCTAGTGACCCACATGACTGTATCAACTCATATGTCATGTCTAAACTGCCTAGAGGGAATAGGATAGGTTGACAGCAAGTGTGTTGATGCTAGTATAGTAAGTCAATCTCAATTATATCCAACATATACACGCTAGACAATCAACTTTTGACATTTCATGTACCTATCTCTTCTGTATTCATCTTCAGCTACTTTCTAGTTCATCCTGGTCTATAATAGACCTGTTGACCTGGAGCGCTAGTTTTTTCCTTCCTTTTGATTCAAAGGTTAAGTTGAAATTTGGGTATTTTCCTCAGTTCATGAGTTTTCCTACCTACATATTCATGTCTTTACCTCTTTGGATATTGATTTCTAAGCCAAGTATTTCGTACTGAAATATTCTTAAGCACGTTCACCCCGAGTATTCTCTTTGATCGTATTGTTGGTTCTTGAGTGTTGTTAGATTTTCTTATTTGCATTTCAGTCTTTTGCTGAATAAAATCATGTAGTCCAAATAAACATATGGTTTCCTTGCTATTCCTTAAATACGCATGACCTCCACGAACGTCTTCCATACCACACTGTTTTTATCAGATGATTTGATAGTTTCGTACAAAAAAAAAGAGGTTCGCCTCCACTTTGTTTTCATCCAAATGTTTCTTCAAACGTATCAACTATCATTCATTCCTAAATGTGGTGGAGGTCTTAGTATAATTCTTTCTTTGATGGTCTGCCATACCAAATATGCCGAAGATATGTCTAATTGTGGTCATATAGTAGTTACTTGTCTACTGCAAGTGACAGGGAGTCATTAATGCATAGTGATGTACGGTATTGGGATTTGCATGCCTGAGTCGTAAGTTCAGGACTGAATATCACCTCTTGTCACAAATCTAGTCTTTATGAGTACCGTCACGTTCTTGTTGAGATAACCATTGAGTTATTCTCCCTTTCTATGGTCTATTTCTTTCTGTCACAACTTCTCACAGTTCCCCAGTTTTCATCTTCAACATTGATGACTTCTTGTGTGGATGCCTCGACTAATCTTTTTCTTTTTCTTTAATATCTTTATTATAACGGTGAATTGCCTCATCGCATCGTAAAGGTTTGTCCGTATTGGTTTGATTGATTTTAACTGCTTTTACAGCTTGCCATCAGTGAATGTTTCTTCGATCTCGAGGTTCCTAAACTACGCTATTCGTATGTATTCCCTGTGTCTCGTGATACCTTAATTTCAGTTTCAGTATCCTTCTATGATCTTTTCTTACTGTTGATAGTAAGTATAGGCATTAGAGTCACTCAAACCACCCAAACTGGAATTAGTTTTGATGAGAATTTTCGTGGGAGTTCTTAAATGGTCAGGAATTCCGGTAGGAGTTCCTGGAGGTAGATCAGGAGTGGGAGACAGCGATGATCGATTCCTCGGTATTCTTTTCAGAAACAAGTATAGTGGCGTTTTGATAGAACAATATGTGCGATATTGAAATTATTTTCCGGGAGAGCATCGATTGAAGAGTGAACGTGGTGAGAATCCTGGGCCTCACTCTCTTGGTCACTTTCTGGCGGAACAGTTTTGTGTGGCACCACCCTACTGGATATTGGTACGTTTGTAATGATTAGTCTCATTTTCACTGTACGAGTCTGAGTGTCTGAAATCTTTAGATTTACTGCGTGCGACGACTCATTTGTGGTAAGATTGGGACATGTGAGCAGTCAAGGAACATAAGTAGGCATAACCACCCGAAACCGGTACTCTCGATGTGGAAAATTTGGGGGGTGCTAGTATCTCTTCTTTGATGGAAGAATATTAGATTCAGATCTGTTTGGGTCAACTTCTCTGGGTGGCCGCATAGTTTTTTGGATTTTTAGAAACACGTTTTCGAATCTCAGTATGAGCTTGACGGAGGTGGGAATCGGTTGGACTCACAGCCTTTTGAAAGGACATTTCTCGTTGCTCCTGCATTTGTTCGATGTCAGATTGGCAGTCATGGCAGATTCTATGTTAAGATCATCGGAATTGTTGGATCTCATTTGCCGCCATGAACATTGATATGAGCAGTTAAACGGTTTAATCTTCATCGAAGTAGTGCGCGGTATTGAAGTGATCTATCTGGATTCCTTGCCCTTAAAAAGAATAGCACCAGTTAGTTGTACTACCTGTCTTCTTAAGATGGAAGTAGATGATATACCATAAGCAGTTTCGAACGGTGTAGAGCGTAGCCTGGGATGCCACAGGATGTTTTTGGGGGGAGTTTAGGGTTTTTATCATGTGACGAAACCGTTGACCGAACAGCGCTAACGACGTACTGATCTCAAGTTCCTGCCAAGCCAGCATGTTGTCTAGAGTTTTTTTTTGCTTTTAGGTGACAGCTAGTGATGTTTCTCACAATAGAAAATTCGATTGCGAGAACCATCAAATTGTTTCGGCAAACTCAACTACATGTACAGATTGAGTAAACGGCATATCCTCATATAAAGTACGGTTGAGCCGTTCAGCGACTCCATGTGCTCGGAATCCGCTTTGGTTTGTATAGCATGAGTTATACCATTTTTTTCAAGGAATTTATTGAGATTTCTGTAATAACCAGAAACCACGGTCCCATTTTGTATAACCAGCGGACACTGGCCTGAAACTGGTTCTTAATAAGCTAGTACGTTAAAACATACGAGGATAGGTCTCCGCGACGGTCGTGTAAGGATAAACCCAACGGATTTTGTTTGTCTCATCAGTAACTGATAGAAATAGATGGTGCACTTTGGTAGGTTGTGAACTGAGCCAAATATTCCCGTATGTAGGTATTTGAAAGGGTTTCCGTATGAATTTTGGTATTTTCGTCGTGGAACCTTTGATATGTCTGTTTGGGCTTTTCCGTTAAACAATCAGAGACATTGACGTCAATAGCACTAGACCATTCCGACAGCTGAATTCGGTAAAATACGTGATGTGTTTGTTTTTAAGTTGAAGTATCGAATTGTTCCCTGTGGCTTGCATGTGCAGCATTCGATGAATGAAAGGGATTCGGGTATTTGCGGTACTTTTCACTTGTATGGACATTATTGGGGTGGGTACGGAGATATTTGATGGAAGCAGCGACTGTTTTAGATATCCCAATAAAAGTCTTCCATATTTTACGATAGGTGCCGTACGTGCCGATCCGATCGATTCTACAAGACGATTTTTGGTAAAGCTTCTGGATATCTACTCGCTCCAATTCATTCCAAACTGAGTCAGTCATAGGCTATGTTAGGAAGTGTGCAATACCTTTATTGATGTTTTGGTGTGGTCCATGGAAGTAAATTGTATGTCACAATAGCGTTAATTGGTATATTTTTTTTTCTTTTTTGAGTCATCAACTACGTTTATGTCAGGATTAGATATGCTGAGTTTGTACTGATGAGCAGCTCCGATAAGGGTGTTCGTGATGCTACCTGAATCGAGAGCGAGGTGTCCAGGGAGTTCATCATCAGAAATATTGTGTGATTACCCGTAGATTCAGTAAGTTCCTGCCTACCAGGTGAAGGTCGGTGCTTATTGGTTGCAATGAATCGGTTCAGTGTTTGATTTACTGAATGGAATCGTTGTCCGTGCTGGGATATTTATTAGATGTGGATAAACATTGTGGACTGGCTGTTTCTCTCGATTTCGAATTATTTTTGTTTTTTTGAGGATTCCGAGCTATACTTTGGTTTTGGTGTATTCGATAGCTGCGAGAATCATGCTTCTCATCACTCAGATTTCTCCTGTATTAAGGTTTTGCTGTTTTCTCGATCCCTGTCATGTTCGTCATAATACGCATGGATCTCTTAAGAACAGTGCAGCGACTGTCATATTTAGATGCGGATGACGTTGTACGTAAAATTTATATCGCCAGATAGACCCTCTCATAATTAATTGCATGCCGACCTTATTGATATGAATGCCATTATTGTGTCATCTGTCGATAATGTTTTTGTGACTTTTGCTTTCAAAAGATGCATCTGCAGGTGTACCTGCCCTTATATTGAAATTTGCCAGGGTCACAATTCGTTTGCCTCTTTCGGGTACCTCAGACATTGCTTTTTTCAATACTTTTGGAAGAATTTTCAGGCATCCTATAATCAACGGACTAGATGTCTTTGACCCAGTCGGTAGAAATTGAAGGGAGCAAATATTGAAAAGTGGTATTACAATAAGGTGAGTTCCTATCCAGTGATCTGACGTACGGATTTTCCGTTTACTGTCGGGACCTAAACCACCGAATGCGAAGTTTTGTAAAAATTTGATGCTATGTTATTAACCATTTGGAAGTCATTATGTGACAGGTTAACATTGTTGCTGGTCTGACATTATGTTTTTTAGTGGATTCATATCAGAGTCCGGCTGAGGATGAATCAGTAAATGTATTACCTACTCAGGTCGAATGGAGGGCTCAGAAGGCTTTCCAACTGATGAGGGTATACTGCGACACTGTGATTGTGCCAGGTGGAAAGTACATAGGCGACATTTGGATAGTGTTTATACGGAATCATAGATGGTGTCGTAAAATGACCAACCAGATGGATTGGCTTGTTTTGTGGTCATCATCCTGCTGTGGGTACGGCCATTCTGTGGAGGTGTACTGAGCAGTTGAGGAGAGGGCATGATTGGGGTTCCCTGGCACGCTGATGAAGCATGTGTTTTTGTTGTTAGAGTTAGCCTTAGTGGAAGCCTTCTCACCTCTTCTGTTTTGAAGCTGAAACGTCCCTAACGGCTCTTGATTTGTGTGGGGACTTCCTTAAAGTAACCGAAGCACAGGCGCTACCATGAGAAATGGGGTAATTTGAGATAATTGTTGGGATCCATTGTTGATAAAGGGCATACTTTAGGTATACAGAATATACTAGAAAGTTCTCCTCGAGGATCTATGACAACCTCACAATGGACTCTATATTTCTACATACTCAACATATCTACGATTATTCCTCATTCCGTGGTATTGTTTATATTCATTGATCCCTATTCACATATCAATCCTTGCGTGTCAGCTTCCACCGAATGTAGATGACTTATTTCTCATCATTGCGTCATCTTCTAACACCGTGATATGATAATCGTACTGTAATGTCAAATACTAGTTATAGAAATGATAGTTGATTTCCTATTCCACAAT	0	PASS	AF=0.462891;CHR2=ref|NC_001147|;END=988778;Kurtosis_quant_start=19.851014;Kurtosis_quant_stop=-1.980012;RE=237;REF_strand=170,105;STD_quant_start=0.791908;STD_quant_stop=223.943508;STRANDS=+-;STRANDS2=169,68,169,68;SUPTYPE=AL,SR;SVLEN=5951;SVMETHOD=Snifflesv1.0.12;SVTYPE=INS;Strandbias_pval=0.02482;ZMW=199;IMPRECISE	GT:DR:DV	0/1:275:237
ref|NC_001148|	15501	3221	N	TCAAAGTCTTTCCCCGCTACCCCGAGTTCACCTGGTTTTGCTTGCAGGCTCAAACCTTAAAC	0	PASS	AF=0.458716;CHR2=ref|NC_001148|;END=15501;Kurtosis_quant_start=42.873523;Kurtosis_quant_stop=17.815079;RE=100;REF_strand=72,46;STD_quant_start=0.000000;STD_quant_stop=1.630951;STRANDS=+-;STRANDS2=63,37,63,37;SUPTYPE=AL;SVLEN=62;SVMETHOD=Snifflesv1.0.12;SVTYPE=INS;Strandbias_pval=0.781225;ZMW=99;PRECISE	GT:DR:DV	0/1:118:100
ref|NC_001148|	17404	3222	N	GGGAAAAATTATCTCGAAGCAAAAAGAAACCAAGCCTCGAGTTGAATGGTTTTCTAAAAAAACACTTAAAAACAGATCGCCATCAAGGAGAAAGCTCCGTAGGAGACCGTTTCGAAACCTATGTAGAAATAAAGGGGAAAGCTCCAACGGTTGGTATAAATCTTTAGAAGCCATGAAGGTGAT	0	PASS	AF=0.492754;CHR2=ref|NC_001148|;END=17403;Kurtosis_quant_start=9.797430;Kurtosis_quant_stop=12.378067;RE=102;REF_strand=65,40;STD_quant_start=2.862879;STD_quant_stop=5.771804;STRANDS=+-;STRANDS2=63,39,63,39;SUPTYPE=AL,SR;SVLEN=180;SVMETHOD=Snifflesv1.0.12;SVTYPE=INS;Strandbias_pval=1;ZMW=101;PRECISE	GT:DR:DV	0/1:105:102
ref|NC_001148|	41521	3230	N	TTCATTGGTGCATGAACGCATGAGAAAGCACCCGGAAGATTTCATCTTCCGAGGGGGTTTTTTTTTGGCGCGCATACAGACCGGTTCAGAAGGGATAAGAGGACCGCAGAATGTTAGACAACACCAAGCTTAAGCATAGGCCGATTCAAAAATAGGCCGTTTTAGCGATGATTCACGAGAATTGTGGCCCGCTGACGGCAAAAAATTAATTTACCACCCATCAGCGCCGATTGCGATGGCGGAGAGGAAGGAAAACATTTGGCCGATTGATATCCTGCGCGGCGCGTGATGATGACATTCCGGGTATGGTATGGATGGCGTGGTCGATCTCGGTATTTCGGCGAAAACGTGCTGGAAAGAAGAGCTACTCAAACCGCCGCGACAGGGCGAAGATCCACGCTTATTTACCCCTGCGCAGTCTGACTTCGGCTCGGGCTGCGTTATCGTGGGCAAGGCTAACACCGGGTTTACGAGCCTTGGGACGGCCCGGCCGCGCTGGACGTAGGTAAAACGTATCGCTACCTCATATCAGACCTCCCAAAACGCACCTAGACCAGAAAGGCGTCTCTTTTAAATAGTGTATGTTTGTAAATGGTTCTGTCGAAGTCGCGTCCTGCGGCGGGGGCTGGCCGACGCTATCTGCGATTTGGTCTCTACCGGCGCGACCGCTTGAAGCTAACGGCCCCCTGCGTGAAGTCGAAGTTATCTACCGCTCTAAAGCCTGTCTGATTCAGCGGCGACGGTGGATGGCACAGCGCAAGCAAGAGTGATCGATAAATTGCTGGCCCGTATTAGGGGCGTGATTCAGGCGCGCGAGATCGAAATACATCATGATGCATCGCCAAGTGAACGCCTGGGAGAGGTTATCGCCCTGCTGCCAGGCGCCGCAGACGAAAGGACGACATTCTGCCGCTGGCAGGCGAGCAAACAGCGCGGGCGATGCACATGGTCAGAAGCGGAAACGTTGTTTGGGAAAAAACCATGGAGAAACTGAAAGCGCTTGGCGCCAGCTCGATTCTAGGTACTGCCGATCGAGAGATGATGGAGTGATCTGACGCCTGATGGCGTTTAGGAGCTTATCAGGCCTACGTCAATGCGTTGATATGGTATTTTGGGTCTGTAGGCCGGATAAGGCGGAACCCTGTGAGGAGTAAAGAACCATGAGCTTCAATACCCTGATTGACTGGAACCAGCCGGATCGGCCGGAATCTTCAATTAGATTCATGCAGCCCGGGGATC	0	PASS	AF=1;CHR2=ref|NC_001148|;END=41558;Kurtosis_quant_start=17.467346;Kurtosis_quant_stop=8.567842;RE=413;REF_strand=0,0;STD_quant_start=0.368676;STD_quant_stop=23.504596;STRANDS=+-;STRANDS2=206,207,206,207;SUPTYPE=AL,SR;SVLEN=1202;SVMETHOD=Snifflesv1.0.12;SVTYPE=INS;Strandbias_pval=1;ZMW=317;IMPRECISE	GT:DR:DV	1/1:0:413
ref|NC_001148|	55879	3232	N	GAGCGATAGCGCCCCATATTAATGAGAGATGGGGAAAAAAATGAATGAAACGGGACAGAATTGAACCTGCAACCTTCGATTGCAATATTATCCGAGGAATTTCAGATTTTATTGGCGTCCGAAAGCTCTACCATTGACCACGTTCAAATATTGCTTGAAAGTGTTGATCTCAAATGAGATATGTCAGTATGACAATACGTCACCCTGAACGTCATAAAACACCTATGAAAACAACACTTATAACAAAACGAAACAACATGAGACAAAACCGACCTTCCCTAGCTGAAATACCCAAAGTATAAATGCCTGAACAATTAGTTTAGATCCGGGATTCCGCGCTTCACCACTTAGTAATTATGATCATATTTTATATAAATATACAGATAAGTAAACATTCCCGTGGAATTAATCTGATAAACTGTTGACAACTGGTTAATTCCTAAGACTGTTTATATTAGGATTTTCAAGACACTACGGGTATTATCGACCGTAATACAAAGAAGCGTTT	0	PASS	AF=1;CHR2=ref|NC_001148|;END=55909;Kurtosis_quant_start=18.197112;Kurtosis_quant_stop=-1.174609;RE=46;REF_strand=0,0;STD_quant_start=0.466252;STD_quant_stop=9.252497;STRANDS=+-;STRANDS2=19,27,19,27;SUPTYPE=AL,SR;SVLEN=890;SVMETHOD=Snifflesv1.0.12;SVTYPE=INS;Strandbias_pval=1;ZMW=46;PRECISE	GT:DR:DV	1/1:0:46
ref|NC_001148|	55878	3233	AAAAGGGACGGTTTATCATTTCTTCACTCTTCTAAACAGGGTAAAGTAATTCAAACACAGAGAAACTGTACGTTTGTATATCATATATTTGTTTTGGACAGTTGTTACAGTTGCCCGTGAAGGTAGCAATGAACCTCCCCTTGTTTTAACAAATTTGTTATACCAGCGAACGATGGATGATTGTTGAGCTTGATGCGATAATGTTAAATGCTACTCTTGAAGCTGAGTGTCCGCTGTGATGATGAT	N	0	PASS	AF=1;CHR2=ref|NC_001148|;END=56125;Kurtosis_quant_start=3.130546;Kurtosis_quant_stop=-0.749672;RE=40;REF_strand=0,0;STD_quant_start=0.500000;STD_quant_stop=0.632456;STRANDS=+-;STRANDS2=22,18,22,18;SUPTYPE=AL,SR;SVLEN=-247;SVMETHOD=Snifflesv1.0.12;SVTYPE=DEL;Strandbias_pval=1;ZMW=37;PRECISE	GT:DR:DV	1/1:0:40
ref|NC_001148|	55879	3234	N	<DEL>	0	PASS	AF=1;CHR2=ref|NC_001148|;END=62717;Kurtosis_quant_start=-1.246613;Kurtosis_quant_stop=31.629444;RE=391;REF_strand=0,0;STD_quant_start=0.719687;STD_quant_stop=0.628388;STRANDS=+-;STRANDS2=204,187,204,187;SUPTYPE=SR;SVLEN=-6838;SVMETHOD=Snifflesv1.0.12;SVTYPE=DEL;Strandbias_pval=1;ZMW=298;PRECISE	GT:DR:DV	1/1:0:391
ref|NC_001148|	210308	3279	N	CCCGTACGTACGTACCGTAATATCCGCCGTTACGCGATCCCGTAAGT	0	PASS	AF=1;CHR2=ref|NC_001148|;END=210320;Kurtosis_quant_start=11.779635;Kurtosis_quant_stop=4.129844;RE=39;REF_strand=0,0;STD_quant_start=2.188487;STD_quant_stop=10.417596;STRANDS=+-;STRANDS2=5,34,5,34;SUPTYPE=AL,SR;SVLEN=31;SVMETHOD=Snifflesv1.0.12;SVTYPE=INS;Strandbias_pval=1;ZMW=39;IMPRECISE	GT:DR:DV	1/1:0:39
ref|NC_001148|	224837	3286	N	TACCCTTTCAGCAACCCCCCCTTCTTTTTTTTGTTTGTTTCCCACGATCCCGG	0	PASS	AF=1;CHR2=ref|NC_001148|;END=224869;Kurtosis_quant_start=0.218420;Kurtosis_quant_stop=1.617630;RE=31;REF_strand=0,0;STD_quant_start=35.975918;STD_quant_stop=36.592349;STRANDS=+-;STRANDS2=15,16,15,16;SUPTYPE=AL,SR;SVLEN=36;SVMETHOD=Snifflesv1.0.12;SVTYPE=INS;Strandbias_pval=1;ZMW=31;IMPRECISE	GT:DR:DV	1/1:0:31
ref|NC_001148|	234701	3288	N	TACTGTATGTTTTTTTTCCCTTTCTCTTTTTTTTTTTTTTTCTTTTTTTTTTTTTTTTTTTTCTGTTTTTTTTA	0	PASS	AF=1;CHR2=ref|NC_001148|;END=235226;Kurtosis_quant_start=-1.984071;Kurtosis_quant_stop=-1.604496;RE=47;REF_strand=0,0;STD_quant_start=187.444369;STD_quant_stop=218.830190;STRANDS=+-;STRANDS2=25,22,25,22;SUPTYPE=AL,SR;SVLEN=78;SVMETHOD=Snifflesv1.0.12;SVTYPE=INS;Strandbias_pval=1;ZMW=45;IMPRECISE	GT:DR:DV	1/1:0:47
ref|NC_001148|	342191	3319	N	CTGTGTTTGTTTGCTGTAAGTGTTGCTATGTTGTTGTTTTCTGT	0	PASS	AF=1;CHR2=ref|NC_001148|;END=342190;Kurtosis_quant_start=1.571259;Kurtosis_quant_stop=2.342235;RE=43;REF_strand=0,0;STD_quant_start=8.138679;STD_quant_stop=23.028967;STRANDS=+-;STRANDS2=8,35,8,35;SUPTYPE=AL,SR;SVLEN=53;SVMETHOD=Snifflesv1.0.12;SVTYPE=INS;Strandbias_pval=1;ZMW=43;IMPRECISE	GT:DR:DV	1/1:0:43
ref|NC_001148|	396231	3336	N	TTGTCAAACAGCGTGCTTTTATGTCTTTGCGGTTGACAATTTGTGTTTGTATCACCCTTTCTCTGTTTGCGTCTGCTTGCTCCAGTCTCTGAGGAGGATGGTGTGTTTGGTTTCTATCTGTTCCATCCTCCTCTCTTTTGGTTTTTTTTCCCGCTTATTACCTCGTTGTATAGTTGCAGTTCTGTCCTCTTGGTGTATTTTTGTGGCGAGTTTGTTTTTATTTTCTGTCCTCTTCCTTTTTTTTTGCTGTTGTTTTTTTCTCTCAGTCTTTGTTTGTTTTCTTTATTATTTTG	0	PASS	AF=1;CHR2=ref|NC_001148|;END=396274;Kurtosis_quant_start=-0.864285;Kurtosis_quant_stop=0.478632;RE=33;REF_strand=0,0;STD_quant_start=66.122991;STD_quant_stop=115.252440;STRANDS=+-;STRANDS2=17,16,17,16;SUPTYPE=AL,SR;SVLEN=200;SVMETHOD=Snifflesv1.0.12;SVTYPE=INS;Strandbias_pval=1;ZMW=33;IMPRECISE	GT:DR:DV	1/1:0:33
ref|NC_001148|	398898	3337	N	TTCAGACCCCAGCCTCCGACCTGGTGGTCAACAGTAGGCAATCCCAATAGAGGGATCTTCGTTAAAAATTACGAACACTTTTTGTCTGTCTATGGGTCAATGTTTCCATCTAGACTCCTATAGGTTACGGAGGCATTACAAGTTAA	0	PASS	AF=1;CHR2=ref|NC_001148|;END=398897;Kurtosis_quant_start=-1.354290;Kurtosis_quant_stop=-1.410194;RE=32;REF_strand=0,0;STD_quant_start=114.263128;STD_quant_stop=114.447859;STRANDS=+-;STRANDS2=16,16,16,16;SUPTYPE=AL,SR;SVLEN=225;SVMETHOD=Snifflesv1.0.12;SVTYPE=INS;Strandbias_pval=1;ZMW=31;IMPRECISE	GT:DR:DV	1/1:0:32
ref|NC_001148|	400741	3339	N	TGGGGGGGGGGTGGGGGGTGGGTTTTGTTTTTGTTTTCTTTT	0	PASS	AF=1;CHR2=ref|NC_001148|;END=400762;Kurtosis_quant_start=3.466492;Kurtosis_quant_stop=0.027126;RE=31;REF_strand=0,0;STD_quant_start=27.783688;STD_quant_stop=29.235823;STRANDS=+-;STRANDS2=15,16,15,16;SUPTYPE=AL,SR;SVLEN=36;SVMETHOD=Snifflesv1.0.12;SVTYPE=INS;Strandbias_pval=1;ZMW=31;IMPRECISE	GT:DR:DV	1/1:0:31
ref|NC_001148|	414127	3342	N	GTTTTTTTTTTTTTGTTTTGTTTGTTTTTTTTTTTTGTTGTTTTTTGTTTTGTTTTTGTGTTTTATAGTTTT	0	PASS	AF=1;CHR2=ref|NC_001148|;END=414210;Kurtosis_quant_start=-1.104721;Kurtosis_quant_stop=-1.165334;RE=31;REF_strand=0,0;STD_quant_start=95.954156;STD_quant_stop=79.615325;STRANDS=+-;STRANDS2=17,14,17,14;SUPTYPE=AL,SR;SVLEN=95;SVMETHOD=Snifflesv1.0.12;SVTYPE=INS;Strandbias_pval=1;ZMW=31;IMPRECISE	GT:DR:DV	1/1:0:31
ref|NC_001148|	436153	3348	N	TGAGAAAGGGTGAAGGTCTGAGATAAGTGTTGGGATTCCATGTTGGATAAAGGCATAATATTAGGTATACAGAATTATAATAGACGTTCTCCTCGAGGATTAGGAATCCCTAAAAAGGGAATCTGGCCCCCCCCCCAATTCTACAAATTCTATAAATATTATTATAATCGTTTTATATGTTAATATTCATTGATCATATTTACATTATCAATTTGCGTTTCAGCTTCCACCTAATTAGATGACTATTTCTCATCATTGGCGTCATCTTATAACACCGTATATTGGATAATTACTAGTAACTAAATACTGTTAGTATATGATAGTGATTTTTATTCAACTACACCCATAATGTAATAGATCTATGAATCCATTTGTTTGTAATAGGTTTAAATGTTTTTATCGGAAGAGGTTTTGTCATCACATCAGCAATGTTCTTCTTGGTCTCGAATGTAGTAACGTATAAATTATACCTGATTAATTCATCTCTACGTCCACATTTGTGCAAAAAATCTGTTTCTTAAATTTCTCTTAATTTGTAGACTTAATTATACGATCGTTGATTACTATCAGTAAGTAAGCCTTTAATAATTGTTCTTGGTAAGTTCTTGCCCCAAGGTGATGGCGGGTTTCAATGCGGTATAGCTTCACTGACTGCGTGTATTTCGCTTCTGTAGTTGAAGTGCCTGTTACGAAAGCCTTTGTCGACTTTCCTCCAATCACTTTTCCGTTGAGTAGGAAAAATGTAACCCATTTGTGACTTGCTAATATGGTTGGTACCTATGAAGATCGCTTATTGCGACTAGTTTATTATTGCTTGGTTAGGTTTTGTTTTGGCAGATTAATTGTTTATCTCTAGTGTCCCAAATGATGTATTAACTCATTGTCATGTCTAAAAATTGCCTAGAGGGGAATTAGTATATGTGAGCAAGTGTGTTGATGTAGCTCTAGAAGTCAAATCTAAATTTAGATCCAACAATGAGTAGACCAATCAACTTTTTG	0	PASS	AF=1;CHR2=ref|NC_001148|;END=436152;Kurtosis_quant_start=28.756559;Kurtosis_quant_stop=-1.103831;RE=257;REF_strand=0,0;STD_quant_start=0.176777;STD_quant_stop=1.627402;STRANDS=+-;STRANDS2=192,66,192,66;SUPTYPE=AL,SR;SVLEN=5967;SVMETHOD=Snifflesv1.0.12;SVTYPE=INS;Strandbias_pval=1;ZMW=220;PRECISE	GT:DR:DV	1/1:0:257
ref|NC_001148|	436886	3349	N	<DEL>	0	PASS	AF=1;CHR2=ref|NC_001148|;END=443113;Kurtosis_quant_start=8.254472;Kurtosis_quant_stop=30.840353;RE=309;REF_strand=0,0;STD_quant_start=0.522233;STD_quant_stop=0.000000;STRANDS=+-;STRANDS2=195,114,195,114;SUPTYPE=SR;SVLEN=-6227;SVMETHOD=Snifflesv1.0.12;SVTYPE=DEL;Strandbias_pval=1;ZMW=256;PRECISE	GT:DR:DV	1/1:0:309
ref|NC_001148|	453638	3353	N	GGGGGGGGGGGGGGAAGGGTAGGTTAAAGGGGGGAGAAAAGAAACAAAAACAAAAAAAAATAAGCAAAAGAAACAAACCACCCCAGAGAAAAA	0	PASS	AF=1;CHR2=ref|NC_001148|;END=453677;Kurtosis_quant_start=-0.797807;Kurtosis_quant_stop=-1.065704;RE=31;REF_strand=0,0;STD_quant_start=6.308724;STD_quant_stop=40.871343;STRANDS=+-;STRANDS2=11,20,11,20;SUPTYPE=AL;SVLEN=53;SVMETHOD=Snifflesv1.0.12;SVTYPE=INS;Strandbias_pval=1;ZMW=31;IMPRECISE	GT:DR:DV	1/1:0:31
ref|NC_001148|	485582	3364	N	ACCCCTCCGCTTTCCTGATCTCCTCTCGTTCTTCCTCTGTTCCCATGTCGCTTTCTTTCTCTGTATTTCCCTCCGTT	0	PASS	AF=1;CHR2=ref|NC_001148|;END=485988;Kurtosis_quant_start=-1.536892;Kurtosis_quant_stop=-1.924337;RE=51;REF_strand=0,0;STD_quant_start=294.009864;STD_quant_stop=238.276310;STRANDS=+-;STRANDS2=25,26,25,26;SUPTYPE=AL,SR;SVLEN=114;SVMETHOD=Snifflesv1.0.12;SVTYPE=INS;Strandbias_pval=1;ZMW=47;IMPRECISE	GT:DR:DV	1/1:0:51
ref|NC_001148|	536699	3382	N	TTTCTTCTTTTTTCTTTTTATGTTTTCCTTCTTCTTCTTCTTC	0	PASS	AF=1;CHR2=ref|NC_001148|;END=536715;Kurtosis_quant_start=4.736738;Kurtosis_quant_stop=1.190580;RE=61;REF_strand=0,0;STD_quant_start=4.871687;STD_quant_stop=10.586154;STRANDS=+-;STRANDS2=57,4,57,4;SUPTYPE=AL;SVLEN=32;SVMETHOD=Snifflesv1.0.12;SVTYPE=INS;Strandbias_pval=1;ZMW=61;IMPRECISE	GT:DR:DV	1/1:0:61
ref|NC_001148|	581715	3396	N	TGTTGGAATAAAATCAACTATCATCTACTAACTAGTATTTCCCTTACGGATTATATTATCATATACGGTGTAAGACAGATACGCAAATGATGGAAATAGTCATCTAAGTTATGAAGCTGAAACCAAGGAGTGATAATGTAATAGATTCAATGAATATTAAACATATAAAGCGATGATAGATAATATTAATAGAATTTTGTAGAAATATAGATTCCATTTTGAGGATTCCGTATCCTCGAGAGAACGTCTTAGTATATTCTTATACCTAATCTTATAGCCTTTACAACAAAGGAAACCCAACATTATCTCACATTCACATATTTCCTCTGGTAGCGCCTGTGCTTCGTTTACGTCTAAGGAAGTCCACACAAATCAGATCCGTTAGACTTTCAGCTTCCAAACAAAGAATGTGAGAAGGCTTCCACTAGGCTAACTCTCAACAGACACAACACCTGCTTCATCAGCTGTTCCAGAGAACCCCCCATCAGCTCTCCTCCCTGCTTCAGTACCACGCTTGTCCACAGAATGGCCTACCCACAGCAGTGGCATGATGCGACCCAACACCAGCCCAATCGCATCTGTTGGTCATTTTAACGGACACCATCTAAGGATGTCCTAATACACCTTATCAAATGTCGCCGATGTACTTTCCACCGGGCCACAATCAACAGTTTCCGCATATCCTCATCATTGGGAACGCCTCGAGCACTCCATCACCTGAGTCATGAGTTATACCTTTAACGGATTCCATCCTCAAGCGGACTCTGATATGCATCCACTAAAAAATATGTCATACCACCACCTGTTAACCTCACCTAATGACTTTTCCAAAGTGGGTTACAACATACAATCAAATTTTTACAAACTCGAATCGCGGTGTATTCTTCGCGACAGTAAACGAAACCCGTACTCAGATCACGGATGATGAACTCCACCTTCCTTGTATACACTTTTTCAAATATGTTTCTCCCTCCATTCCCTACCTACCTGGTCACAAGACATCCAGCCGTTGATTTACGGATTCTAAAATTCCTTTCCAAATTATTGAAAAATTCAATCGATAACCCAAGAGGGCAAACGACATTGTGACCTGGCAAATATGCATATCTGGCAGTACAACCTGCAGATGCATTTGAAACAAAAGTCACAACAGTATCGAACAGACTGAACAATATGTCATCAATCAATAACAAGGTCGCATGCCCAGCATGAAATTATGAGAGTCTATCGGCGAATATAAATTTTTACTCTACACACGTCAATCGACATCTAAATATGACAGTCGCTGAACTGTTCCTTAGATATCCATGCTATTTATGAGAACACCAGGGATCGAGAAACGCAAACCTAATTACAGGCAGAATCTGAGTGATTAGAAGAAGGATTCTCGCATGCTACGAATACACCAAACCCAAAGTTAGAGCTCGGAAGCCTCAAAAAACAAAAATTCGAAATCGAAAACACCAGGGCTTCACAATATCTCCACATCTAATAACTCTCCCGCACGGACAACGATTCCCTCAGTAATCAACTACGAACCGATTTCCAATGAACATAAGCACGACCTTAATCTAGGCAGAAAGCTTACTGAATCACGTAAATCATACAATCAATTCTGATGATGAACTCCCTGGACAACCTCCTTCTCGATTCGGAGCAATCACGAACCTTATAAATCTGCTCACCAACATACACCGATCATCTATCCTGACATAAAACGTAGTTTGATGCTCAAAAGAATATAACCAATTAACGCTATTGGGACCTACAATTCACTTTCCAGGACAACACCAAACATCAATAAAGTATGCACACTCCTAACAAAGCCGAGGACTTCTCAGTTTGAATGAAATTGGCTGCAAGTAGATATCAATCATGCTTAACCAAAACTCTTAGAACGGTCCTGACGGCACTGTCTTGCAACCTGCGTAAAATATGATACTTTGACTGGGTATCTAAAAAGTACTTTGCTTCCATCCATCAAATATCTTCAGTACTCCGACCATCAATTAATGTCCATACAAGTGAAAGTACACCGCAATAATCCGTATCTTTCAGTCATTCATGAATGCTTGCGCATGCATGCACAGACAATTCATACTCCCTAAAATAACACCATCACGTATTTTACACGATCAGATGTCGACTGTCTAGTGCTATTGAAACTATCATGTCCTGATTGTTTAGCGGCCAAGCACCAAACACAGACATATCAAGGTTCACGACTAAAATACAATTCATACGAACCCTTTCAAGACCGACATACTGACATATTTGGTCCATTTCAAACTACCAAAAAGTGCACCATCCTTTTCTCTTCATTTACTGATGATACAACAAAATTCCGTTGGGTTTATATATCCATTACACCACCGTCGCGAGGACTCTAATCCCGAGTTTTTACTACGGATACTAAGCTTTTATTAAAGACCAGTTTTCAGCCATTCTTTGTTTACAAATGGACCGTGGTTCTGATTATCGAACAGACTCCGCCATAAATTCCTTGAAAAAAATGGTATAACTCCATGCTATACAACCACCAGCGGATTCCCGACACAATGATCGCTGACCTCAAAACCGGACCTTATTAGATGGGACTGCGTACTCCACTGCAATGTATTGGGTTACCGAACCATTATGGTTCTCTTCAATCGAATTTTCTACTAGGTGAGAATATCACTCAGAGCACTTCACCTAAAAGCAAAAAAATTGCAAGACACATGCCTGCTTGGCAGGGACGTGATATCATACTTTTGTTCCTTTCGGTCAACCTGTTTATCGTCACTGATCACAACCCTAACTCCCAAATACTCCTCGTGGCATCCCAAGGCTACCTCTAACACCTTCTCAAACTCTTATGGATATAGCAGCATCTATCTTCCAATCCTTAAAGAAGACAGTAGATACAACTGCTATTTATTCTTCAGGGCAAGGAAATCCAGATTAAGATAATTCAATTACACGCACTCACGTCGATGAAAGACTTAAACCGTTTTAACTGGCTCAATCAATCGTTCATTGCGTCAATGAATCCAACAATCCGATGATCTTACATAGAATCTGACCATGACTTCCAATCTGACATCGAACTACATCCTGAGCAAACCGAGAAATGTCCTTTTCAAAGCTGTGAGTCCAACCGATTCCATCACCTCCGTCAACCTCATACTGAAGATTTCGAAACGTGTTTTTCTACAACCAATATTCGCGCACCCCAAGAATTGACCCCAACATATTTAATCTAATATTCTTCCATCTTCCCATCAAATAAGAGATTCTAGCAGACCACCCCAAATTTTTCCAATATCGAGAGTACCGGTTCGGGTGGGTATGCATAAATAAATGTTCCCTTACTTGCCCCATGTCCCAATCTAACACACATGAGTCGTCGCACGCCATTAAATCTAAATTTCAGACACTCAGACTCGTACATGAAAATGAGACTAAAATCACAAACGGATACCAATTCCAGTACGGGTGGTACCAACAACAACACTGTTCCGCAGATAAGTGCCAAGATACGAGAAAAGGATTATACAAACCGTTCACCTTCAATCGATGCTCTCCCGACATAATTCATCTCACAATATTGTTCCTTATCAAATAAAACGCCAACTACTGTTTCTGAACAAATACCGTAGGAATCTATCATCGCTGTCTCCCACTCCCTATCTACCTCCAGATCTCCTAACCGCATTCCCTGACCCATTTAAAAGAACTCCCACGAGAAATTCGTCATCAAACTCATTCCATTTGGGGTGGTATTGGTGACTCTACATTCCTATACTACTAGCACATAGAAAACATCATTAGAATAATGAAACTGAAATTAAGGTATCAACAGACACATGAATACTACGAATATGCGTAGTTTAAACCTCCGAAATCGCAGAAACAATCACCCTGATTGCAGCTGTAAAAGCATAAAATCAATCTAAACCAATACGGAGCAAACCTTAACGATACGATGAGGCAATCAACCTATATAAAATATAAAGAAAACTAAAAATATATCTAAGGCTACCCACCAAGACGAGGTCAATCAACTTTTAGATGAAAACTTGGGACACTGACGAATATTATGACACGAAAAGACATCGCCCCTAAAGAGTAATAACTCATGTTTATCATCAACAAGAAACGTGACGTACTCAGAACCTAGATTTGTTTGCAAGAGTGAATATTCCAGCTCCTGACACTTACGACTCCGGCCAGCATCCAATACCGTACATCCTATGCATTAATGACACCCTGTCACTTGTCTTAGACAATCACTACTATATTACACAATTAATACAGATCTTCGTCATCTTTTAGGCCGACATCAAGAAGAATTAATACATAAGACTCCCACCACATTTAGATGATGATAAGTTGGGAGACGTTGAGAATCACTTTAATGATTGAACAAGTGGCGAGACTGGTACAAACTATCAAATCATGCCTGATAAACATGTGGGGTAGGAAGAATTCGTGGATGTCATGCGTATTTAATAATAGTCAAGTAACAATAGTTTTATTTGTTGACGACAGATTTTATTCAGCAAAGACTTAATGCAAATAAGAAAATCGTAAAACACCAAGAACAATACGATACAAAGATAATATCTGGGTGACGTGAGAACGAAATTCAGTACGACATACTGCTTAGAAATCAAATATCAAGAGGTAATACATAAATAGGTATGGAAAACTCATTAACTGAGAAAATACCCAATTAAACGTACCCTTGAATCCAAAAGGAAGAAAACTTGTCGCTCCAGGTCAACCAGGTCTTTATTAGACCAGGATGAACTAGAAATGATGAAAATTGAATACAAAGAGACGGTAACATGAAATGCAAAAGTTGATGGTCTATAGCTTCATATGTTGGATATAAATTTAGATTTGACTTACTAGACACATCAACCACTTGCTCAACATAATACTATTCCCCGCTAGGCAATTTTTGACATTACCTATGAAGTTGATACCATTCCTGTGGGACCTAAGATAAACAACTGATATGGCACAAAACAAACCTACCGAGCACAGATAATAAACTTCGCAATAAGTGATTCTTCGTATGGCAACCACCGTATTATAAATCACAAATTGGCAACATATATTTATACTTAAGAAAGGTAATGGGAGGAAAGTCCCAAGGCTTCATTAACAGGTCTTTCACCTACGTAAGCGAAATACCCGATAAGTGAATCTGTCCTTATTAAATAATCTAAGTTTACCTGATACAAGAACTTAACATAAGAAACCATTAATTATAGGCTACTTACTGTAGTAGATCAACGATCAGTATAAGTAAGTCTACAAATGAAGATAAAATTTAGAAACAGATTTTTGGCACAAAGGCAATGAAGATTTAGAGATAGTACAGTTAATAATTTTATACGTACACACATCGAGACCAAGAAGACAGTGCTGATGTGATGACAAAACGCTCTTCCGATAAAACATTTAAACTATTATAACAAACTAACGAATGAATTCATATTAGATCTATTATTACATTATGGGTGGTAATGTGGAAAGAATCAACTATCAATCATCTACTACTAGTAATTTACATTACTAGTATTATCATATCCGTGTTAGAAGATGACGCAAATGATGATAAATACTCATCTAATTGTGGAAGCTGAAACGCAAGAGTGATACTGTAATAGGATCAATGAAATATTACATATCAAACGATATAATAATATTTTATAGAATTAATGTAGAAAATAAATTCCATTTTGAGGGTCCTATATCCTCGAGGAGAACTTCTAGTTAATCTGTCTACCTAATATTATAGCTTATCAACATGGAATCAACAATTATCTCACATTCACCCCAGTCTC	0	PASS	AF=1;CHR2=ref|NC_001148|;END=581714;Kurtosis_quant_start=25.889560;Kurtosis_quant_stop=-1.997397;RE=289;REF_strand=0,0;STD_quant_start=0.117851;STD_quant_stop=319.935692;STRANDS=+-;STRANDS2=207,82,207,82;SUPTYPE=AL,SR;SVLEN=5862;SVMETHOD=Snifflesv1.0.12;SVTYPE=INS;Strandbias_pval=1;ZMW=247;IMPRECISE	GT:DR:DV	1/1:0:289
ref|NC_001148|	744275	3433	N	TGTTGTATTACGGCTACGAGTAATACCGGAGTGTCTTGATCAACCTAATATAAACAGGCTTAGGGAAGTAACCAGTTGTCAAAAACGGTTTTCAGATTAATTACGGGGGATGTTACTTATCTTAGCTATAATAAATCTCTTGAATCCTACTAAGTGGGGAAGACTGCGGAATCTCGGACTAAACTAATTGTCAGGCATTTATACTTTTGGGTAGTTCAGTAGGGGAGGCCGGGTTATCTCATGTTGTTGTTTTGTATAAGGTTGTTTCAGATGTGGTTTTATGAACGTTTAGGATGACGTATTGTCTCCGAAGATCTAATTTTGAGATATCAAACACCTAC	0	PASS	AF=1;CHR2=ref|NC_001148|;END=744274;Kurtosis_quant_start=63.455776;Kurtosis_quant_stop=53.119437;RE=408;REF_strand=0,0;STD_quant_start=0.469668;STD_quant_stop=5.019570;STRANDS=+-;STRANDS2=220,188,220,188;SUPTYPE=AL,SR;SVLEN=342;SVMETHOD=Snifflesv1.0.12;SVTYPE=INS;Strandbias_pval=1;ZMW=308;PRECISE	GT:DR:DV	1/1:0:408
ref|NC_001148|	769320	3442	N	<DEL>	0	PASS	AF=1;CHR2=ref|NC_001148|;END=769666;Kurtosis_quant_start=12.884139;Kurtosis_quant_stop=1.331876;RE=79;REF_strand=0,0;STD_quant_start=0.000000;STD_quant_stop=0.392232;STRANDS=+-;STRANDS2=75,4,75,4;SUPTYPE=SR;SVLEN=-346;SVMETHOD=Snifflesv1.0.12;SVTYPE=DEL;Strandbias_pval=1;ZMW=74;PRECISE	GT:DR:DV	1/1:0:79
ref|NC_001148|	769320	3443	N	GTCCACTAAATCACTGTTTCTTAAATAGTGATGTTACCTTCCGAAAAAGGTAATTGCCAACCTTATTGATAAAGTGCTAAACTAAGATAATGTTAGATCAGGATTTGATAAAGGCATTTGTTTGGGGTGATATCGTTGGAAACGAACAAAAATCATATCTTGGACCAGTTTTCATACTATAGTGAGAAAATATGTGAATGTTGAGATACTGTTCGGGATTCCTTGTTGAAAGGCGATAATATTAGGTACAGAATATACTAGACGTTCCTCGAGGATATAGGAAGCTCAAAATGGACTATATTCTAATAATTGCTATAAAAGTAGTATCATCGTTTTTTATATGTGAAATTCATGAGACTTTACATTATCAATCCTTGCGTCAGATTCACCATTTAGTTGACTATTTCTCATCATTTGCGTCATATTCTAACCACGTATATGTAATATATAGAATGTAAATACTAGTAGGAGATGATAGTTGATTCTATTCAAACGTCCACCCATAATGAATAGATTAATGAATCCATTTGTTAGTTATAGTTAAATGTTTTTATCGGAAGAGGTGTTGTCATTCACATCAGCAATGTTCTTCTTGGGGTCTCCGATGTTGTATACGTATAAAGTTGTATTACCTGATACTTCATCTCTAAGTCCATGCTTGTGTGCCCAAAAAATCTGTTTCGAAAGTTCTCTTTCATTTGTAGAATTAATCAGTACCTAACAGTGATCGTGCTCATCTACTATTCGTAGTAAGCCTTTCTTTAATAATTGGTTTCTTGTTAGTTCTGTGTATCAGAGAATAACCTTAGATTTCATAATGGGACAGATTCACTTATCGCGTGTGTATTTCTGTTCCGTAGTTGAAGTACATGTTACTGAAGCCTGGTGAGACTTTCCTCCAATTTACTTTCCTTAAGTAAATATATGTTGCCAATTGGTGTTTAAATACGGTTGGTTGCCATACGAAGCATCACTGATTGCGGACTTAGTTATTATGGCTCGGTAGGTTTGTTTTGTGCCATATCAGTGTGTATCTCTAGTGTCCCACATGAATGTAATAACTCATATGTAATGTCTTAAAACTTGCCTCGGGGGAATAGTCTTGTTGAAGCAAGGGTGTTTGATGTAGTATAGTAAGTCAAATCATCTAAATTTAGATCAAAATATGAGCTAGCCAATCAACTTTGCATTCATGACCTTCTCTTTGTTTCATCGTCATTATTTCTAGTCACCTGGGCTATGATAAAGACCTGTTGACCTGGAGCGCTAAGTTTTCTTCCTTTTGGATTCAAAGGTACGTTATTGGTATTTCTCAGTTAATAGTTGTAATACCTACTTCATTGTAGGCATACTCTTTGATATTGATTCTAAGCCAAGTAGGTCGTACATGATTTCGGATTATCAATTCACCCGATTATTATCTTGCTCGGAATTGTTTCTTGAGGTTGTTATGTTTTCTTATTTGCATTGAAGGCTTGCTGAAGAAGTAAAATCATGTCGTCAACCAAATAAACATATTGTTATTGATATTCTTAAATACGCATGACCATCCACGACTTCTTCATACCCACACTGTTTTATCAGGTATGATTTGATAGGTCGGTTACCAGTTCGATCAACTTTGTTTCAACCTAAAGGGATTTCTTTCAAAACGTATCACTTATCATTCCTTCCTACCTGTGGGAGGTCTTAGGTATAATTTTCTTGATGTCTGCATACAAATATGACGAAGATAGTTAATTGTGTAATATAGTAGTATTGTCTACTGCAATGCCAGGGATGTCAATAATGCATAGTGATGTACGGTATGGATTGCATGCTTGAGTGTAAGGGTCAGGATGCTGAAGATCACCTCTGAAACCAATCTCGCTTTATGAGTAACGTCACGTTTCTTGTTGAAGATAAAATGAGTTTAGTACTCTGTAGGGTCTATCTTTCTGTCATAATATTCGTCAGTGTCCCAAGTTTAATTCACAGTTGATTGGACGTCTTTGTTGGTTATGCCTCGATAATTTTTCTGTTTCTTTAAATCTTTATTAAGGTGATTGCTCACGTATCGTAAGGTTGTCCGTATTGGTTTGATTTGATTTTACTGCTTTTTACAGCTGCAATCAGGTGATTCGTTTCTTCGATTCGGAGGTTCTAAACTACGGCATATTCTAGTATTCCAGGTGTCTTCGTGATCCCTTAATTCATGTCATTATTTCTAATATTTTTCTTACGGTTGATAGGCGTATAGGCTTAGAGTCACCAATACCCACCCAAACTGGAATTAGTTTGATGAGAATTTATCGTGGGAGTTTTTAAATGGGCCGGGAATGCGGTAGGAGTTCTGGAGGTAGATCAGGGGGGAGATCAGCGATGATAGATTACTCGGATATTCTGTTCAGAAACAGTAGTTGGCCCGTCGTTTTTGATAGGAAAATATTGTGCGATGAATATTTCGGTGTGGAGGAAGCATCCGATTGAAGGGAACGGGTGTTTGTATAATCCTTTTCTCAGTCTCTTGGTCACTTATCTGCGGAACAGTTGTGTTGGTTGGTACCACCCGTATCTGGATATTGGTAGTTTGTATGATTAGTTATCATTTTCAGGTACGGAGTCTGAGTGATGAAATCTTTAGATTTACTGCGTGCGACGACTAATGGTGTTATTAGCTGGGGACATGGGAGCAAGTAATAGGAACATACTTTATGCATACCACCCGAACCGGTACTCTCGCATATGGAATTTGGGGGGTGCTAGATCTCTCTTTAGGAAAGAATGAATATTAGATCAGATATGTTACGGGGTCAACTTTCTGGGTGCGCGAATAGTGTTTTAGAAACACGGTTTCGAATCTCAGTATGAGTTGACGAGGTTGAATCGTTTGACTCACAGCTTTGAAAGGGACATTTCTCGGTTGCTCAGGATTTTGTAGTTCGATGTCAGATTGGAAGTCATTGGTCAGATTCTAGTTAAGATCATTCGTTGTTGGATCTCATTTGACGCATGAACGATTGATATGAAGCCGTTAAAAACGTTTAAGTCTATCGAAAGGAGTGCGTGTAATTGAATGATCGAATCTGGATTCTTGCCTGACGAATAACATAGTTGTTGTATCTACCGTTCTTTAAGGATGGAAGATAGATATATAGCCATAAGAGTTTCGAGACGGTTGTAGAGGTAGACTGGGATGCCACGGGAGGTATTTTGAGTTAGGGTGTGATCATTAGATAACAGGTTGCCGAAAGGTAAGCAAAGTACTGATATCAAGTCCTGCCAAGCCAGCATGTTGTATTGCAGGTTTTTTGCTGTTATGTGAAGCTAGTGAATGTCTCCCAATAGTAGAAAATTCGATTGCGAGAACCATAAATGGTTGGTAAAACCAACATTGCAGTTGAGTACGGGAGTCATCTCATAGGTACGGTTGAGCCGTCAGCGAACTCCATGTGCTCGGGAATCCGCTGTGGTTGTTAGAATGGAGTTATACCTTTTTTTCAAGGAATTTATGGAGAGTTCTGTAGTATACTCAGAAAAACCACGGTCAAGTTGTTATACAAGAACAATGGCCTGAAACTGAGTTCTTAATACAAGCTAGTATCGTAGTTAAAAAACCATCGAGGATAGAGTCCTCGCGCGGGACGTTGTTAATGGATTAAACCAACGGAAATTTGTTGTCTCATCAGTAAATGAGATGAAAAGAGGATGGTGCACTTTTTGTTAGGTGGAACTGGACCAATAGTCAGTATGTGGTATGAAAGGGTTTCGGATGAATTTTGGGATTTTAGTCGTGAAACTTTGATTATGTCTGTGTTTGGTGCTTTTGCGATTTTTAAACAATCGGACATTGAAGTCAATAGCACTAGTACCAGTCGGACATCGATTCGTTAAAATACGTGATGGTGTATTTTAAGTTGGTATCGAATGTCGTGCATGGCATGGAAAGCATTCGATGAATGAAAGGATAAAGGATATTTGCGTTTTTGTACTTTCACTTGGATGGGACATTATTTGATGGTGGGTCGAGCATATTTGATGGAAGCAAGTACTTTTTTGAACCAAGTAAAAGTCTCCATTATTGTTACGATAGGTGCAAGTACAGTTGCCGTCAGATCGCATTAAGACGTTTTTGGTAAAGCATTGCTGTGATAATCATGCAGCCAATTCATTTCAAATGAGTAAGTTCAAGGCAGATGTTAGGAAGTGTGCAATACCTTATGATGTTTTGTGTTGTCATGGGAAGGAAATTGTAGGGTCACCCATAGCAGTTAATTGGTTATTTCTTTTTTGAATCAACTACGTTATGTCAGGATTAGATGATGCTGAGTGTATGTGATGAGCAGCTCTTATAAGGGTTCGTGATGCTCCGGAATCGGAAGGAGTTGTCAGGGAGTCATCATCAGAATGATAGTGTGATTTTACGTAGATAGTACGTCCGGCCTAAGGTGCAAGGTCGTGTATTGTTCAATTGAATCGGTCAGGTTGATTTACTGATGGGAATCGTTGCCGTGCTGGGAGAGTGGAGAGTTATTAGATGTGGATACAGTGACGCCCTGGCGGTTTTCGTTTCGAATTATTGTTTTTTGAGGATTCCAGCTATACTTGGGTTGTGCGGTATCGTAGAGCTGCGAGAATCATTAGTCTCATCATCAGATCTCCTGTAATAGGTTTGCTGTTCCCGATCCTGTTGTTCTCATAAATAGGCATGATATCTAAGAAACAGTTCAGGCGACTGTCATATTTAGATGTCGATGAGGTGTAGCGTAAAAAGTTATTATTCGCAGATAGACCTCTAATAATTAATTGGCATGCGACCTTGTATTGATATGAATGCCATATTGTTCAGTTCTGTCGTAATGTTTGTGACTTTTGTTTCAAATGCAAATCTGCAGGTGTATGCCATTATATTGCAAATTGGCCAGGGTACAATGTCGTTTGCCCTTCTTGGGGATCAGATGGCATTTTTTCAATACTTTGGAACGAATTTCATGATATCCCGTAATAAGGATAGACGTCTTTGACCCAGTAGGTAGGGAATTGAGAGGGAGCAAATATTTGAAAAGTGTATACAAGAAGGTGAGTTCATAAATCAGTGATCTGACGTACGGGTTTTACGTTACTGTCGGAATAATACCACCGAGATTCGGAGTTTTGCTAAAAATTTGATGTATGTTTAACCCAATTGGGGAAAGCATTAGGTTGAGGTTAACCTTGGTGGGTGGTTCTGGACATATTTTTTAGTGGATGCATATCAGGAGTCCGCTGAGGATGAATCAGTTAAAATGTATTACTGACTCAGGTGATGGAGGTGCTCAGAGGCGTTCATGATGATGATACTGCGGAAACTGTGATTGTGGCAAGTGGAACGTACCTAGGCGACATTGAGAAGGTGTATAGCCGAATCATAGATGGGTGCAGGTAAATGACAACAGCTGGAATTGGCTTGGTTTTGGGTCATATGCACTGCTGTGGGTACGCACATGTTTCTGTGGAGGTGGGTACGAAAGAGGTTGAGGAGGAGGCATGATGGGGGTCTCTGGAAACGCTGAGAAGCAGGTGTTGTGCTCTGTGAGAGTTAGCCTTGTGGGGAAGCCTTCTCACAATTTTCTGTTGGGAAGCTGAAACGTTAACGGATCTGATTTGTGTGGACTTCCTGAGAAGTAACCGAAGCCCAGGCGCTACCATGAGAACATGGGTGAATGTGAGATAATTGTGGGATTCATTGTTGATAAGGGCTATAATATGTTAGGATACAGAATATACTAGAGTTCTCTCGAGGATATAGGAATCCTCAAAATGGAAATCTATATTTTCACAAATTCTATAATTAGTATCATCGGTTTATATGTTCATTTCATTGATCCTCTTACATATCAAGCCTTGCGTTCAGCTTCCACTAATGTAGATGCCTAGTTCTTACATCATTTGCAGTCAGCTTCTAAACACCGTATTGATCAATACTGAGTACTGTAATTAACTCGTAGTGATGATAGGTGATTTTATTCAACAAATGT	0	PASS	AF=1;CHR2=ref|NC_001148|;END=769827;Kurtosis_quant_start=7.117227;Kurtosis_quant_stop=-1.898784;RE=258;REF_strand=0,0;STD_quant_start=0.000000;STD_quant_stop=192.535973;STRANDS=+-;STRANDS2=150,108,150,108;SUPTYPE=AL,SR;SVLEN=6004;SVMETHOD=Snifflesv1.0.12;SVTYPE=INS;Strandbias_pval=1;ZMW=218;IMPRECISE	GT:DR:DV	1/1:0:258
ref|NC_001148|	776413	3444	N	TGATAAATGGGTGAATGTTAATAATTGTTTGGGATTCCATTGTTGATAAATGGGATAATATTAGGTCACAGAATATACTAGAAGTTCTCCTCGAGATTTTAGGAATCCTTAAAAGGGAACTCAATTCTACACAATTCCTATAAATTATTAATTATCATCGTTTTATATGTTAATATTTCATTGATCTTGATCCTATTACATTATCACTCCTGCGTTTCAACTTCCACTAATTTATGACTAACGATTTCTCACAGTTGCGTCATCTCTAACATCCGTATATGATAATATACTAGTAACGTAAAACTCGTTTTAGTAGATGATAGTTGATTTTTATTCCAACATACCACCCATAATTTATAGATCTAATTGAATCCATTTTTTGTTAAGAAGTTAAATGTTTTTAGCGGAAGAGGTTTTTGTCATCACATCAGCAATGTTTCTTCTTTGGTCTCGATTAGTAGATACGTATAATTATTACCCTGATACTTCATCTCTAAGTCTCATTGCCTTTGTGCCAAAAAATCTGTTCTAATTTCTCTTATTTGTAGCTTAATTATACGGATCTTATTCTACTTACAGTAAGTAACCTTTAATAATTGGTTTCTTGTTAATTTTCTTGCACAGGTGACTGAGTTATTCAATAGCGTATGCTTCACTGAACTGCGTGGGTTTTCTTGCTTCTGTAGTTGAATGCATGTTAACGAACCTTGTCCGACTTTCCTCCAATCACTTTTCCGTTGATTAGAAAATGTGTACCAATGTGTGACTTTAATATGGTTGGTTACCATCTGAATCCTCGCTTATTGCGACTATTTTATTATCTGGCTTGTATGTTTGTTTTTTTTTGTGCCATATTAATTGTTTATCTCTAGTGTCCCCACGATGATTGTCTTAACTCATAGGTCATGTCTAAACCTTGCCTAGAGGGGAATCATATAATGTTGGCAGTGTGTTTATGTAGTAATAGTAAGTTCCATCTAAAATTTATATCCAACATATGAAGCTAACCAATCACGTTTTTGCATTTCATGTACCTTCTCTTTGTATTCTCTTCATCTATTTCTAGTTCATCCTGGTCTATATAAAGACCTGGTTGACCTGGAGCGCTAATTTTCTTTTCCTTCCTTTGTGATTCAAAGGTACGTTAATTTGGATTTCTCAGTTAATGAGTTTTCCATACCTAATTTTCATGTATTTACCTCTTTGGATTATTTGATTTCTAAGCCAATTTAATGTCGTACTGAATTTCGTTATCACTTTCATCAACCCAGATTTATTCTCTTTGTATCGTATTGTTTCTTGAGTGTTGTTATTATTTTCTTATTTGCATTTAAGGGTCTTTGCTGAACATTCATATCATCAACGCATAAGCAAATTGTTACTTGACTATTCTTAAATACGCATGAACCATCCTCGACTCTTCCATACCACAAAACCACACTGTTTTATCAGGTATGATTTGATAGTTTCGTACCAGTCGCTCCACTTTGTTTCAATCCATAATGTGATTCTTCAAATCAACGTATCATTATCATTCATTCCTAATGTGGTGGAGTGTCTTGTATACTTCTTCTTTGATGTCTGTCATACCAATATGCGAAGATATGTCTAATTGTGGAATATAATAGTTTATTGTCTAATGCAAGTGACAGGGTTTCCATCAAACGCCTATGATGTACTGTTGGATTGCATACCGTATCGTACGTATCAGATCTGAACTGTCCCCTCTTGCAACCATCTAGCTTTATGAGTTCCTTCAACGTTGTTCTTGTTTAAGATAACATTGAGTTTATTACCCATTTAAGGGTCTATTTCTTTTCTGTCATAATATTTGTCAGTGTCCCAAGTATTCATTTTCAATATTTTTTGACTTCTTTGTGGGATCCTCATATATTTTTCTTTTTCTTTCATATCTTTATTATAGTATTGTCCTCATCGATCGTAAGGTTGTCCCGTATTGTGTTTGATTGTTTTAGCTGCTTTTACCGCTGCAATCTAGTTATTCGTTTCTTCTTCGATCTCGGATTCTAAACTACGCATATTCTTAGTATTCCATGTTTCTCGTGATACCTTAATTTCATTTTCATTATCTTCTAATGATCTTTCTTACTGTTGAATAGTATATAGGCATAGATCACCAATACACCCAAACTGGCATTAGTTTGATGATAATTTATCGTGGGAGTTTCATTAATGGTCAGGGAATTCGGTAGGAGATTCTGGAGGTAGATCAAGGGAGTGGGAGATCCCGATGATAGATTCCTCTGTATCTGTGCAGAAACAGTAGTTGGCGTTTGATAGGAACAATGTTTTGCTGAGGAAGTATTTTCCGGTTGGAGAAGCATCGATGAAGGTTATACGTTGTATATCCTTTTCTCAGTCCTCTGGTCACTTATTCTGCGGCACATTTTGTTGTTGGTACCACCCTTAATGGAATATTGGTACGTTTGTATGATTAGTCTCATTTCACTGTACGAGTCTGAGTTGTCGGAAAATCTTTTAGATTTACTGGCGTGCGATACGACTCTTGTGTGGTTAGTTGGGACATGGGAGCAAGTAAAGGAACATTTAATTTATGCAACCACCCGAACCGGTACCTCTCGATATTCGAAATTTTGGGGGGTGCTAGATCTCTTCTCTGATGGAAGAATATTTAGATTCAGATATGTTGGGTCAACTTCTTCTGTGTGCGCAATATTGGTTTTTCGAAACAACGTTTTCGAATCTTCAGTTGAGTTGACGGAGGTGTGAATCGGTTGGACTCACAGCTTTGAAAGGAACATTTCTCGGTTGCTTCAGGATGTAAGTTCATGTCAGATTGAAGTCTGGTCCTAATTCTATGTTAAGATCATCGGATTGTTTTATCTCATTTGACGCAATGAACGATGATATGAAGCAAGTTAAACGTTTAAGTCTTCAATCGAAAGTGAGTGCGTCGTAATTGAAATTGATCTAATCTGGATTCCTTGCCCTGAAGAATAACATAGTTAGTTGTATCTACTGTCTTTCTTTAAGGATGGAAGATAGATGATATATCCATAAGAAGTTTCGAGACGGATGTAGAGCGTATCCTGGGATGCCACGAGATGTATTTTGGCGTAGGGTTGTGAATATTGACGATAACAGGTTGACCGAAAGGTAACAACGTACTGATATCAAGTCCTTCAGCCAGCATGTTTTTCTTGCAGATTTTTGCTTTAGGGTGAAGCTAGTGAATTTCTCACAATGTAAAATTCGATTGCATAGAACCATATGGTTCGGTAAACCACTCACCTTGCATTGAGTACGGCAGTCATCTAATAAGGTACGGTTTAGCCGTTCAGCGACTCCAATGTGCTCGGATCCGCTGTGGTGTATAGCATGGAGTTATACCATTTTTTTCAAGTAATTTATGGAAGGTTCTGTTGTATACTCAGAACCACGGTCCCCTTTGTATAACCAAGAACACTGGCCTGAAACTGTTTTTTAATAAAACTTAGATACGTATAAAAAAAACCTCGAGGAAAGTCCTCGCGACGGTCGTGTAATGGCTAAACCCAGCGGGAATTTTGTTGTCTCATCAGTAAATTAGATGAATAGGAATGGTGCCTTTTGGTAGGTTGTGAACGGGACTCAAATATGTCGTATGTAGGTATGAAAGGGGTTCGTATGAATTTTTGGGTATTTTAGTCGTGAACCTTTGATATGTCGTGTTTGGTGCTTTTGCCGATTAAAGCAATCAGGACATTGTAGTCAATAGCACTAGACCGTCGACATCCTGATCGTTTAAAATACTTGATGGTGGTTATTGTTAAGTGAGTATCGCATTGTCCTGTGCTTGGCAATGCCGCAAGCATTCGATGAATGAAGGATACGGCTATTGGCGTGTACTTTCACTTGTATGGACATTTATTTGATGGGTGGGTACGGATCTTTTGAGGAATTCAAGTACTTTTTAGATACCCATAAAAGTCTCCATCTTTTACGATAGGTGCAGTACAGTGCCGTCAATCGGTCTAAGACGTTTTTTGGTAAAGCATGCGTGATATCTACTGCAGCCAATTCATTCAAACTGAGTAAGTCTAGGCTAATGTTGGAGTGTGCAATACCTTATGATGTTTTTGGTGTTGTCCTGGAATTGGAAATTGGTAGTCACCAATAGCGTTAATTGGTATATTTCTTTTTTTAGGCAATCACTACGTTTAATGTCAGGATTAGATTGATCTGAGTGTATTGTGTGACAGATCTATAAGGGTTCGTGTGCTCCTGAATCGAGAAGGAGGGTCCAGGAGTTCACCATCAGAATTATTAGTGTGATTTACCGTAGAATTCATTAAGTTCCCCTGGCCTAAGTGAAGGTCGTGCTTAATTGTCATTGAATCGGTTCATATTTGATTTAGACTGATGGAATCGTTTGTCGCGTGCTGGAAAGTTTCTTATGATGTTGATACATTGTGAGCCCTGGCTCATTTTTCGATTCGAATTATTTGTTTTTTGAGGATTCCCGAGCTATAACTTTGGGTTTGGTTGTATTCGTATAGCTGCGAGAATCATTCTTCTCATCCCTCAGATTTTCTCCTGTAATTAATGTTTCTGTTTTCTCCGATCCCTGTTGTTCCTTCATAAAAATTTTTTTTAGCCATGGATACTAAGAACAGTTTCACATCGACCTGTCCCATATTAGATGTCGATGACGTGTGAGCGGAAATTTATATTCGCCAGATAGACCTCTCATAATTATTGGCTGCTACCTTGTTATTGATATAATGCATTATTGTTTCATCTGTCGGATAATGTTTTGGTGACTTTGTTTCAAATGCATCTGCAAGGTGTACTGCCATTATTTGGCAAATTTCCAGGTCACAATGTCGTTTGCCTCTTGGTATCAGATTTGCATTTTTTCAATCCTTTTGGAAAGAATTTTCATGATATCCGTTAATCAACGGATAGGATGTCTTTGACCCAGGTAGGTAGATTGAGAGGGGCAATATTTGAAAAGTGTTAGACCACAGAAGGTGAGTTCATCATCAGTGATCTGACTACGGGTTTTCCTTCCGTTTACTGTCGGAATATACGCACCGAATTCGAGTTTTGTAAAAATTTGATGTATGTGTTAATTAACCCAATTGGAAGTCATTAGGTGAGGTTAACATTGGTGGTGGTCTACATATTTTTTATTGGATGTCAATCAGAGTCCGCTGAGGATGAATCAGTAAAATTTATTACCTACTCAGGTGATGGAGTTCTCAGAGGCGTTCCAACTGGATGATGGATACTGCTGAACTGTGATTGTGGGCCAGGTGGAAAGTACATAGGCGACATTTGATAAGGATACTGAATCATAGATGGTGTGTGGCCGTAAAATGACCAACCAGATGGATGGCTTTGGTTTTGGGGTCATCATGCACTTCGTTGGTACGGGCCCATTCTGGTGGAGTGTGTTACTGAACAGGTTGAGGAGAGGCCCATGATGGGGGTTCCCTGGAACAGCTGATGAACAGGTGTTGTTGTCTGTTGGAGTTATCTTATGAACCTTCTCACCATTCTTTCTGTTTTGGAAGCTGAAACGTCTAACGATCTTGAATTTGTGGTGGACTTCCTTAGCAAGTACCCGAGCACGGCGCACCATGAAATGGGTTGAATGTTGATATAATTGTTGGGATTCCATGTTGCTAAAGGCGTTTATATTTAGGTATACGAATATACTAGAAACAAAGTTCTCCTCGAGGATTTAGGACTCCATAAAAGGGAATCTGCAATTCTACACAATTCTAATAAATATTATTATCATCGTTTTATATGTTAATATCATTGATCTATTACTTGCAATCCTTTGTTTCAGCTTCCACTAATTTAGATGACTATTTCTCATCATCTGCGTCACTTCTAACAAACTACCGTATATGATAATATACTAGTAAACGTAATACAGTTAGTAGATGATAGTTGATTTTATTCCAACA	0	PASS	AF=1;CHR2=ref|NC_001148|;END=776412;Kurtosis_quant_start=7.357480;Kurtosis_quant_stop=-1.704515;RE=261;REF_strand=0,0;STD_quant_start=0.411377;STD_quant_stop=98.487875;STRANDS=+-;STRANDS2=194,68,194,68;SUPTYPE=AL,SR;SVLEN=5943;SVMETHOD=Snifflesv1.0.12;SVTYPE=INS;Strandbias_pval=1;ZMW=212;IMPRECISE	GT:DR:DV	1/1:0:261
ref|NC_001148|	786282	3445	TATGGCGTCGATGAGCATGGATGCGATGTCTAGTGCCAGCAAAACGATATTATCGAG	N	0	PASS	AF=1;CHR2=ref|NC_001148|;END=786339;Kurtosis_quant_start=3.324352;Kurtosis_quant_stop=6.378223;RE=222;REF_strand=0,0;STD_quant_start=0.251124;STD_quant_stop=0.355142;STRANDS=+-;STRANDS2=111,111,111,111;SUPTYPE=AL;SVLEN=-57;SVMETHOD=Snifflesv1.0.12;SVTYPE=DEL;Strandbias_pval=1;ZMW=188;PRECISE	GT:DR:DV	1/1:0:222
ref|NC_001148|	786450	3446	N	TATGTCGATGGGAGGGAGCATTCAATGTCAG	0	PASS	AF=1;CHR2=ref|NC_001148|;END=786449;Kurtosis_quant_start=7.746235;Kurtosis_quant_stop=3.817381;RE=56;REF_strand=0,0;STD_quant_start=4.452126;STD_quant_stop=4.496030;STRANDS=+-;STRANDS2=23,33,23,33;SUPTYPE=AL;SVLEN=31;SVMETHOD=Snifflesv1.0.12;SVTYPE=INS;Strandbias_pval=1;ZMW=54;PRECISE	GT:DR:DV	1/1:0:56
ref|NC_001148|	804646	3449	N	<DEL>	0	PASS	AF=1;CHR2=ref|NC_001148|;END=810563;Kurtosis_quant_start=124.439410;Kurtosis_quant_stop=32.833707;RE=464;REF_strand=0,0;STD_quant_start=1.196259;STD_quant_stop=1.794388;STRANDS=+-;STRANDS2=223,241,223,241;SUPTYPE=SR;SVLEN=-5917;SVMETHOD=Snifflesv1.0.12;SVTYPE=DEL;Strandbias_pval=1;ZMW=354;PRECISE	GT:DR:DV	1/1:0:464
ref|NC_001148|	818561	3452	N	AAGAGTGCTGAAGAAGATGATGATGAAGAAGA	0	PASS	AF=1;CHR2=ref|NC_001148|;END=818561;Kurtosis_quant_start=9.547067;Kurtosis_quant_stop=110.438218;RE=299;REF_strand=0,0;STD_quant_start=6.329329;STD_quant_stop=4.999329;STRANDS=+-;STRANDS2=107,192,107,192;SUPTYPE=AL;SVLEN=31;SVMETHOD=Snifflesv1.0.12;SVTYPE=INS;Strandbias_pval=1;ZMW=242;PRECISE	GT:DR:DV	1/1:0:299
ref|NC_001148|	850626	3456	N	<DEL>	0	PASS	AF=1;CHR2=ref|NC_001148|;END=856555;Kurtosis_quant_start=0.920970;Kurtosis_quant_stop=70.734478;RE=175;REF_strand=0,0;STD_quant_start=0.678064;STD_quant_stop=0.371391;STRANDS=+-;STRANDS2=81,94,81,94;SUPTYPE=SR;SVLEN=-5929;SVMETHOD=Snifflesv1.0.12;SVTYPE=DEL;Strandbias_pval=1;ZMW=154;PRECISE	GT:DR:DV	1/1:0:175
ref|NC_001148|	926864	3479	N	<DEL>	0	PASS	AF=1;CHR2=ref|NC_001148|;END=927883;Kurtosis_quant_start=45.788493;Kurtosis_quant_stop=14.509385;RE=185;REF_strand=0,0;STD_quant_start=0.000000;STD_quant_stop=0.000000;STRANDS=+-;STRANDS2=128,57,128,57;SUPTYPE=SR;SVLEN=-1019;SVMETHOD=Snifflesv1.0.12;SVTYPE=DEL;Strandbias_pval=1;ZMW=156;PRECISE	GT:DR:DV	1/1:0:185
ref|NC_001138|	30090	4205	N	N[ref|NC_001142|:24353[	0	PASS	AF=0.982818;CHR2=ref|NC_001142|;END=24353;Kurtosis_quant_start=63.141232;Kurtosis_quant_stop=11.879160;RE=286;REF_strand=5,0;STD_quant_start=0.663747;STD_quant_stop=0.515494;STRANDS=+-;STRANDS2=141,145,141,145;SUPTYPE=SR;SVLEN=1;SVMETHOD=Snifflesv1.0.12;SVTYPE=BND;Strandbias_pval=0.0603634;ZMW=222;PRECISE	GT:DR:DV	1/1:5:286
ref|NC_001133|	229352	4206	N	N[ref|NC_001140|:556003[	0	PASS	AF=0.939394;CHR2=ref|NC_001140|;END=556003;Kurtosis_quant_start=-0.112293;Kurtosis_quant_stop=2.244342;RE=31;REF_strand=0,2;STD_quant_start=0.577350;STD_quant_stop=2.476557;STRANDS=+-;STRANDS2=4,27,4,27;SUPTYPE=SR;SVLEN=1;SVMETHOD=Snifflesv1.0.12;SVTYPE=BND;Strandbias_pval=1;ZMW=31;PRECISE	GT:DR:DV	1/1:2:31
ref|NC_001139|	712548	4231	N	N[ref|NC_001145|:259250[	0	PASS	AF=0.459402;CHR2=ref|NC_001145|;END=259250;Kurtosis_quant_start=3.072989;Kurtosis_quant_stop=22.667945;RE=215;REF_strand=126,127;STD_quant_start=0.716951;STD_quant_stop=0.421391;STRANDS=+-;STRANDS2=107,108,107,108;SUPTYPE=SR;SVLEN=1;SVMETHOD=Snifflesv1.0.12;SVTYPE=BND;Strandbias_pval=1;ZMW=192;PRECISE	GT:DR:DV	0/1:253:215
